# Supplementary material for: Discovery of barley miRNAs through deep sequencing of short reads
Source: BMC Genomics. 2011 Feb 25;12:129. doi: 10.1186/1471-2164-12-129 (PMC3060140; doi:10.1186/1471-2164-12-129)
Supplement: Additional file 2 — Precursors for 'barley-specific' miRNAs. [file 1471-2164-12-129-S2.XLS]

## Sheet: Sheet1
Additional file 2: Precursors for 'barley-specific' miRNAs. Putative homologous precursor sequences from the brachypodium (bdi) and rice (osa) genomes, the barley tentative contigs (Hv Tcs) and wheat BAC sequences (Ta BAC) are shown. Secondary structures for those reads marked with a * are shown in Additional file 3.
Species	Read	Target ID	Orientation	Target start	Target end	Read start	Read end	Score	Edit string	Genomic sequence
bdi	GPB235*	super_2	+	21931634	21931655	1	22	2000	8U13	CUUUUCACUAAUAAAACCCUCAGCUAUCCAUCUCUUCACCAAAUCAGCCUUGGUUAUUUCAGAAUCUUCUGGAAAUAUUCCAAGAUAUAGCAUGCAGGUCUUAAGAUCCAGAGA
Hv Tcs	GPB125	TC165510	-	771	792	1	22	2200	22	GUCUAGCAAUAUAUUUGCAGGUUUUAGGUCUAAGUGGUGAAUAUCGAUCUCUGAAUAUAUUGAUAACCUUCACAAAUUUGCUGAUUAUUUUGUAGAGCUAUUAUUGUCCCACAUGCAUAUCCAUGACUAAAAAAAGCAAAAAAGUAAUAAUUGGGUGUUGUGUUCUCACAAAGAAAGAUGGAAAAGUUUAACAAAAACUUGUGAAGGAAGAUGAAUGCUUUGAUUAUGCAUGAAUCCAUAAUGAUAAAGUGCUAUUGAAUGAUCAAGUAAUUUGUAAGGUUUUUAUUAUCUUCGCAAGAGUUGUAUUGUUAAUUUAGACCUAGACAUGCAAGUAUAUUUCUAGGA
Hv Tcs	GPB125*	TC192947	+	201	222	1	22	2200	22	UCUAGCAAUAUAUUUGCAGGUUUUAGGUCUAAGUGGUGAAUAUCGAUCUCUGAAUAUAUUGAUAACCUUCACAAAUUUGCUGAUUAUUUUUGUAGCGCUCUUUCAUGAGAAAUGAUUGUCCCACAUGCAUAUCCAUGACUAAAAAAAGCAAAAAAGUAAUAAUUGGGUGUUGUGUUCUCACAAAGAAAGAUGGAAAAGUUUAACAAAAACUUGUGAAGGAAGAUGAAUGCUUUGAUUAUGCAUGAAUCCAUAAUGAUAAAGUGCUAUUGAAUGAUCAAGUAAUUUGUAAGGUUUUUAUUAUCUUCGCAAGAGUUGUAUUGUUAAUUUAGACCUAGACAUGCAAGUAUAUUUCUAGG
osa	GPB125	chr02|13102 osa1	-	33875695	33875716	1	22	1800	6C8G6	AAAAUUAGUUUAUUUGUAGGUUUUAUGUCUAACGUUUGACCGUCUAUCUCAUUUAAAAAAAUUAAAAAAUUAAGUCACGCAUAAAGGAUUAUAUAUAUUUUAUCACAUAAUAACAAUAAAAAUGCCAAAUUAUAAAAAAGAUUUAAAUAUGACAGGUAAUCAAACGUUAGACACACAAAUUUAUAAAUAAAUUUAUUUU
Hv Tcs	GPB1131	BQ462184	-	380	400	1	21	2100	21	ACUCCCUCUGUUCCUAAAUACUUGUUGUUGGGGAGAACUAGACUAAUUCUUUCCAACAACAAGUAUUGUGGUACGGAGGAAGU
Hv Tcs	GPB1131*	TC169777	-	993	1013	1	21	2100	21	ACUCCCUCUGUUCCUAAAUACUUGUUGUUGGGGAGAACUAGACUAGUUUUCUGCAACAACAAGUAUUGUGGUACGGAGGGAGU
Hv Tcs	GPB1131	TC191831	-	190	210	1	21	2100	21	ACUCCCUCCGUUCCUAAAUACUUGUUGUUGGGGAAAACUAGACUAGUUCUCUCCAACAACAAGUAUUAUGGUACAGAGGGAGU
bdi	GPB1131	super_0	-	16791516	16791534	1	19	1700	14U4	CUCCCUCCGUUCCUAAAUACUUGUCGUUGUUUUAGUUCAAGUUUGCACUAAAAUAACGACAAGUAUUUAUGAACGGAGGGAG
bdi	GPB1131	super_0	+	1972361	1972379	1	20	1720	16(U)3	AUCAGGAGUAGUACAGCAACUAUUGCAGUUUUGGGGGAUUUUUUGACCGACUCUUCUGUCAAGGCUUGCUUUCUACAAAAAGUUUUAGAUACUGUUGGUCUGGAAGCAUGAAUCACUUGGAUCAUAUACAAUAUAGAAUCUCAGCCAAAGGAUACAUGAAUCUAAUUCCUAGUCGUCGUUUCAGUCAUUUCAGCAAAGGAGCUUCAAGAAAUUAAAUAUGGUUUCAACCUAUCCAGCCGGUUGCCAAUUUACCAGCCAUUGCUGGUGGGGGUGGCUGGGAUUUUCGUCGCGUGGAAUGUUGUGUUUGUCGGAGAUGUCACCAGAGGCACCGAAACGUUUUUGGUUCUCCUGUGUUGUACCAUUUCAUUUGAACCGGGUCUCAAAAUUUAUAGCUAAUAU…
bdi	GPB1131	super_0	+	21261572	21261590	1	19	1700	14U4	CUCCCUCCGUUCCUAAAUACUUGUCGUUGUUUUAGUGCAAACUUGCAAACUUGCACUAAAACAGCGACAAGUAUUUAAGAACGGAGGGAG
bdi	GPB1131	super_1	-	23122659	23122677	1	19	1700	16U2	CUCCCUCCGUUCCUAAAUACUUGUUGAUGUUUUAGUACAAACUUGCACUAAAACAACGACAAGUAUUUAGGAACGGAGAGAG
bdi	GPB1131	super_1	-	24928903	24928921	1	19	1700	14U4	CUCCUUCUAUUCCUAAAUACUUGUCGUUGUUUUAAUACAAACUUGCACUAAAACAACGACAAGUAUUUAGAAACGGAGGGAG
bdi	GPB1131	super_1	-	35708179	35708197	1	19	1700	14U4	CUCCCUCCGUUCCUAAAUACUUGUCGUUGUUUUAGUGCAAACUUGUACUAAAACAGGGACAAGUAUUUAGAAACGGAGGGAG
bdi	GPB1131	super_1	+	10420730	10420748	1	19	1700	14U4	AUCCUUCCGUUCCUAAAUACUUGUCGUUGUUUUAGUUCAAGUUUGUACUAAAACAACGACAGGUAUUUAGAAACGGAGGAAG
bdi	GPB1131	super_1	+	14797370	14797388	1	19	1700	14U4	CUCCCUCCGUUCCUAAAUACUUGUCGUUGUUUUAGUUCAACUUUGCACUAAUACAUCGACAAGUAUUUAGGAACGGAGGAAC
bdi	GPB1131	super_1	+	16797260	16797278	1	19	1700	14U4	CUCCCUCCGGUCCUAAAUACUUGUCGUUGUUUUAGUUCAAGUUUGCGCUAAAACAGCGACAAAUAUUUAGGAACGGAGGGAG
bdi	GPB1131	super_1	+	19190919	19190937	1	19	1700	16U2	CUCCCUCCGUUCCUAAAUACUUGUUGCUGUUUUAGUGCAAGUUUGUACUAAACAGCGACAAGUAUUUAGAAACAGAGCGAG
bdi	GPB1131	super_1	+	23122616	23122634	1	19	1700	14U4	CUCUCUCCGUUCCUAAAUACUUGUCGUUGUUUUAGUGCAAGUUUGUACUAAAACAUCAACAAGUAUUUAGGAACGGAGGGAG
bdi	GPB1131	super_1	+	24152387	24152405	1	19	1700	8A10	CUCCCUCCGUUCCUAAAUUCUUGUUGUUGUUUUAGUUCAAAUUUGCACUAUAACAACGAAAAGAAUUUAGGAACGGAUGGAG
bdi	GPB1131	super_10	-	794881	794899	1	19	1700	14U4	CUCCCUCUGUUCCUAAAUACUUGUCGUUGUUUUAAUGCAAACUUGAAUUAAAACAACAACAAGCAUUUAGGAACGGAGGGAG
bdi	GPB1131	super_10	+	1852614	1852632	1	19	1700	8A10	UUCCCUCCGUUCCUAAAUUCUUGUUGUUGUUUUAGUACAAAUUUGAACUAAAACAACGACAAGAAUUUAGGAUCGGAGGGAG
bdi	GPB1131	super_12	+	2749608	2749626	1	19	1700	8A10	CUCCCUCCAAUCCUAAAUUCUUGUUGUUGUUUUAGUGCAAAUUUGAACUAAAACAACGACAACAAUUUAGGAUCGGAGGAAU
bdi	GPB1131	super_13	+	1496943	1496961	1	20	1720	16(U)3	CUCCCUCCAUUCCUAAAUACUUGUUGUGGUUUUAGUGCAAAUGUGCACUAAAACCACGACAAGUAUUUAGGAACGGAGGGAG
bdi	GPB1131	super_13	+	3632754	3632772	1	19	1700	14U4	CUCCCUCCGUUCCUAAAUACUUGUCGUUGUUUCAGUGCAAACUUGCACUAAAAUAGCGACGAGUAUUUAGAAACGGAGGGAG
bdi	GPB1131	super_15	+	572814	572832	1	19	1700	8A10	CUCCCUCCGAUCCUAAAUUCUUGUUGUUGUUCUAGUUCAAAUUUGCACUAAAACAAUGACAACAAUUUAGGAUCGGAGGGAG
bdi	GPB1131	super_2	-	22726837	22726855	1	19	1900	19	CUACCUCCGUUCCUAAAUACUUGUUGUUGUUUUAGUGCAACUUGCACUAAAACAGCGACUGCACUAAAACAUUGACAAAUAUUUAGAAACGGAAGGGU
bdi	GPB1131	super_2	-	20514300	20514318	1	19	1700	14U4	UACUCUCUGUUCCUAAAUACUUGUCGUUGUUUUAGUUCCAGUGGAACUAAAACAACGACAAGUAUUUAUGAACGGAGAGAG
bdi	GPB1131	super_2	+	17658399	17658417	1	19	1700	16U2	GCUCCUCCGUUCCUAAAUACUUGUUGCUGUUUUAGUGCAAACAUGAACUAAAACGGCCACAAGUAUUUAGGAACGGAGCGAG
bdi	GPB1131	super_3	-	17063207	17063225	1	19	1700	8A10	CUCCCUCCGAUCCUAAAUUCUUGUUGUUGUUUUAGUUCAAGUUGUACUAAAACAACGACAACAAUUUAAGAUCGGAGCGAG
bdi	GPB1131	super_3	+	79149	79167	1	19	1700	16U2	CUCCCUCCGUUCCUAAAUACUUGUUGCUGUUUUAGUGUAAACUUGCACUAAAACUACGACAACUAUUUUGAAACGGAGGGAG
bdi	GPB1131	super_3	+	3853602	3853620	1	20	1720	15(G)4	CUCCCUCCGUUCCUAAAUACUUGUUUUGGUUUUAGUGCAAAUUUUAUCGUGGCUUUAGUGCAAAUUUUGCACUAAAACCACGACAAGUAUUAGGAACCGAGGGAG
bdi	GPB1131	super_3	+	9445323	9445341	1	19	1900	19	CUCCCUCAGUUCCUAAAUACUUGUUGUUGUUUUAGUGCAAAUUUAUACUAAAACAGCGACAAGUAUUUGAAAACGGGGGAAG
bdi	GPB1131	super_4	-	16980392	16980410	1	19	1700	14U4	CUCCCUCUAUUCCUAAAUACUUGUCGUUGUUUUAAUACAAAUUUGCACAACGACAAGUAUUUAGAAACGGAGGGAG
bdi	GPB1131	super_4	-	16986153	16986171	1	19	1700	15G3	UUCCUUCCGUUCCUAAAUACUUGUUUUUGAGUGCAAGUUUGCACUAAAACAACAGCAAGUAUUUAGGAACUUCCACUA
bdi	GPB1131	super_4	-	20707348	20707366	1	19	1700	8A10	CUCCCUCCGAUCCUAAAUUCUUGUUGUUGUUUUAGUGCAAAUUUGAACUAAAACAACGACAAGAAUUCAGGAUCGGAGGGAG
bdi	GPB1131	super_4	-	7557175	7557193	1	19	1700	14U4	CUCCCUCCAUUCCUAAAUACUUGUCGUUGUUUUAGUACAAACUUGCACUAAAACAGCGACAUGUAUUUACGAACGGAGGGAG
bdi	GPB1131	super_4	+	17538237	17538255	1	19	1700	8A10	CUCCCUCCACUCCUAAAUUCUUGUUGUUGUUUUAGUAUAAAUUAGAACUAAAACAACGACAAGGAUUUAAGAAGGGAGGGAG
bdi	GPB1131	super_4	+	24799975	24799993	1	19	1700	14U4	CUCCCUCCGUUCCUAAAUACUUGUCGUUGUUUUAGUGCAAAAUUGAACUAAAACAGCAACAAAUAUUUAGGAACGGAGGAAG
bdi	GPB1131	super_5	-	16728021	16728039	1	19	1700	14U4	CUCUCUCCGUUCCUAAAUACUUGUCGUUGUUUUAGUGCGAACUUGUACUAAAACAGCGACAAAGUAUUUAGGAACGGAGGGAG
bdi	GPB1131	super_5	-	18803686	18803704	1	19	1700	8A10	CUCCCUCCGAUCCUAAAUUCUUGUUGUUGUUUUAGUACAAAUUUGAACUAAAACAAUGACAACAAUUUAGGAUCGGAGGGAG
bdi	GPB1131	super_5	-	9086904	9086922	1	19	1700	8A10	CUCCCUCCGAUCCUAAAUUCUUGUUGUUGUUUUAGUUCAAAUUUGCAUUAAAACAAUGACAAGGAUUAGGAUCGGAGGGAG
bdi	GPB1131	super_5	-	6348119	6348137	1	19	1900	19	CUCCCUCCGUUCCUAAAUACUUGUUGUUGUUUUAGUACAAAUUUACACUAAAACAGCGACAAGUAUUUAUAAUAUUAUUUAA
bdi	GPB1131	super_5	-	9497148	9497166	1	19	1700	14U4	CUCCCUCCGUUCCUAAAUACUUGUCGUUGUUUUAGUGCAAACUUAUAUUAAAACAGUGACAAGUAUUUAGAAACGAGGAGUA
bdi	GPB1131	super_5	-	11024569	11024587	1	19	1700	14U4	CUCAUUCCGUUCCUAAAUACUUGUCGUUGUUUUAGUGGAAGUUUGUACCAAGACAGCGACAUAUAUUUAGGAAGGAAAUGAA
bdi	GPB1131	super_6	-	4142926	4142944	1	19	1700	14U4	CUUCCUCCGUUCCUAAAUACUUGUCGUUGUUUUAGUGCAAAUUUGAACUAAAACAACGACAAGUAUUUAGAUGCAUGUGCGC
bdi	GPB1131	super_6	+	599353	599371	1	19	1700	16U2	CUCCCUCCGUUCCUAAAUACUUGUUGCUGUUUUAGUUCAAGUUUGCACUAAAACAGCGACAAGUAUUUAGAAACGGAGGGAG
bdi	GPB1131	super_7	-	4453158	4453176	1	19	1700	14U4	AUAAAAUGUUUCCUAAAUACUUGUCGUUGUUUUGGUACAAACUUGCACUAAAACAGUGACAAGUAUUUAGAAACGGAGGAA
bdi	GPB1131	super_7	-	2049205	2049223	1	19	1700	14U4	UUCCGUCCGUUCCUAAAUACUUGUCGUUGUUUUAGUUCAAGUUUGCACUAAAACAGCGACAAAUAUUUAGGAACGGAGGGAG
bdi	GPB1131	super_7	-	4198723	4198741	1	19	1900	19	CUCCCUCAGUUCCUAAAUACUUGUUGUUGUUUUAGUCUUGCACUAAAACAACGACGAGUAUUUAGAAACGGAUGGCA
bdi	GPB1131	super_7	+	2129039	2129057	1	19	1700	14U4	CUCCCUCCGUUCCUAAAUACUUGUCGUUGUUUUAGUGCAAACUUGCACUAUUUGCACUAAAACAGUGACAAUUAUUUAGAAACGGAGGAAG
bdi	GPB1131	super_8	-	7967812	7967830	1	19	1700	14U4	CUCCCUCCGUUCCUAAAUACUUGUCGUUGUUUUAGUGCAAACUUACACUAACACAGCGACAAGUAUUUAGGAACGGAGGGAG
bdi	GPB1131	super_8	-	2929386	2929404	1	19	1700	8A10	AUUACUCCGAUCCUAAAUUCUUGUUGUUGUUUUAGUACAAAGUUGAACUAAAAUAACGACAAGAAUCUAGGAUCGGAGGGAG
bdi	GPB1131	super_8	+	3582733	3582751	1	19	1700	8A10	CUCCCUUCGAUCCUAAAUUCUUGUUGUUGUUUUAGUACAAAUUGAACUAAACCAACGACAAGAAUUUAGGAUCGGAUGGAG
bdi	GPB1131	super_8	+	3572293	3572311	1	19	1700	14U4	UUCCUUCUGUUCCUAAAUACUUGUCGUUGUUUUAGUGUAACUUUGCACUAAAACCACGACAAGUAUUUAGGAACGGAGGGAG
bdi	GPB1131	super_9	+	3794267	3794285	1	19	1700	8A10	UUCCCUCCGUUCCUAAAUUCUUGUUGUUGUUUUAGUUCAAAUUUGUACUAAAACAAUGACGAAAAUUUAGGACGGAGGGAGU
bdi	GPB1131	super_9	+	6125589	6125607	1	19	1700	8A10	CUCCCUCCGAUCCUAAAUUCUUGUUGUUGUUUCAGUUCAAAUUUGCACUAAAGCAAUGAUAAGAAUUUAGGAUCAGAGGGGG
bdi	P51WP1692*	super_2	-	21726084	21726104	1	21	1900	18A2	GGGGAGGAGACAGGGAUGGAGCAGAGCAUGGGAUGGGGCUAACAGCAAAAUUACGUUCGUUAUUACUUCCACUAUAUGCUGUGAGAGCUGCUGCUGCUGUGUUGUUGCUCCCUCCCCUGCACUGCCUCUUCCCUGGCUCCCCUGC
Hv Tcs	GPB8582*	AV836089	-	412	432	1	21	2100	21	GCUGGUGUUUUUGCCGGUUGAACGACCUCACCAUGUCGACCGCCUCUUCCUUGACAGGUAUCAGGAAGAAAAGAUCUGCUCGUGCCAUGUUGAGGUCGUUCAACCAGCAAAACGGCGGC
osa	GPB86*	chr08|13108 osa1	-	4113074	4113093	1	20	1800	14A5	GAACAGAUCAAAUCAAGCAUCAUAUCGUGGACACGGCAACCAUAUACAUACCCUUCAUUAUAGCGUGCCUUAGAUUGAUACCCUUGAUAUUGUACCUCC
osa	GPA5819*	chr06|13106 osa1	-	17457741	17457762	1	21	1920	2-19	GCUGAAUAGAUCGAUUCCCCAGCGGAGUCGCCAAAAAUCGUGUUGGCAACUUUUUUGACAAGUCGACAAGCACGAU
bdi	GPB2903	super_0	-	9419369	9419386	1	18	1600	9A8	GAUGCACUUCUUCCCCACGGUCGGCGCCAAUGACGAGGGGCUACCUCGGCAAUACCCUGACUCAAGAGUUUUUGACUGAGGGAGAGCACGGGGUGCACCGGCGAUCUCGUUGAAUAACAAAGACUAGGGGAGUCGCAAGGUUUACCCAGGUUCGGGGCCCUCGGAAGGUAAUACCCCUACGUCCUGCUUUUGGUGUAUUGUAUUGAUCGAGAUUACAAAAAAGCUAUGAAGAUAUGGUGUGCAGAUGGAUCUGGCGUAUGGGUAGAGGUUACCCCUUCCCGACUCCCCCUCCUAGCCUUAUAUACUGGCGGCUAGGUCUCGGGCGUGAUAAUCGGAAAGGUUAUAAUCAAAUCAGUUUAUUCUGGUACGAUAAGAUUAUGCUCCUUGUCUUGAGCCGCA…
bdi	GPB2903*	super_3	+	16838844	16838861	1	18	1600	9A8	CCUCCGUGGUUGAUGCGUUGUGGAUUGAGAACAGCAUGGUCAAGAAGAUCGUAGAUCUGAUGCACUUCUUCCCCACGGUCGGCGCCAAUGACGAGGA
bdi	GPB2903	super_4	+	21209936	21209953	1	18	1600	9A8	UCCCCUGCGGGGGCGCCAACCGUAGGCAGCUCGCCGAUCCUUGCCACCACGUCGGUGAGUGUCGAGGGACCGCCUACGACGGUUUCGAGCACCUCGGUCCCUUCCGGGAUGGCUGGGAGCGAAGGGGCGACCAUGACUUCCGUCGUAGCGACCAUGCUUGCGGCGACGUCUGGAUUGGUGAGGAUUCCUUCUUCCUCGGGAGCUCCUGAGGCACUUGCUUUCUUCGUUUGCAACCGUGUAGACUUUGCGGCAAGUUGGGCUCCCGAUGAAGUAGUCUUCGUCGGGGCCAUUAAAUCUUCAAUUGCGGCAAGGGUUCCCCACGGUCGGCGCCACUGUUGUUGU
bdi	GPB2903	super_8	-	8683613	8683627	1	15	1300	9A5	UCCCCUGCGGGGGCGGCAACCGUAGGCAGCUUGCCGAUCCUUGCCACUACGUUGGUGAGUGUCGAGGGACCGCCUACGACGGUUUCGAGCACCUCGGUUCCUUCCGGGACGGCCGGUAGCGGAGGGGCGACCGCGACUUCCGUCGGGGCGACCAUGCUUGCGGCGACGUCUGGAUUGGUGAUGUUUCCUUCUUCCUCGGGAGCCCCCGAGGCACUUGCUUUCUUCGUUUGCAACCGUGUAGACUUUGCGGCAAGUUGGCGACCCGAUGAAGUAGGCUUCGUCGGGGCCACUAGAUCUUCAAUUGCGGCGAGGGUUCCCCACGGUCGGCGCCACUGUUGUUGU
osa	GPB2903	chr12|13112 osa1	-	7716848	7716865	1	18	1800	18	CUAUGGCGAAGGGCGUGGCGUGUGGCGAAACCUCUUCGCCCGCAGCCCUUGACGCCGUGCCUUAUUGGCACUAUGGCGAUGGGCAUGGGUGGGCGAAACCUCUUCACCCGCAGCCCUUGACGCCGUGCCUUAUUGGCACUAUGGCGAAGGGCGUGGCGUGUGGCGAAAGGGGUCCCAUUUCGCCCUUUCGGUCUGGGUAUCCCCACGGACGGCGCCAGCUGUUGUCA
bdi	GPA3884*	super_3	+	9491757	9491775	1	19	1700	7A11	GGUUACAAGCUCUCGCUGCUGAGCUCGGCGUUGCGUUGCAAGGAGCAGAGUAUUUAACCUGCGCCGACAGUUGUUAAACAGGCAAGGUGGGACUAAAAAGGGUGUCGCCUACUGUACUGGCUGGCGAUGGCAACUGGGCUGUGUGGCGCACCGCAGCUGGGCCGUUGGCAUACUGGACUUGCCUGUUUAUAAAACUGGGCACGGGUCAAAACGUUCGAUAUCGCCAGCAGGGCCAUUGUUU
bdi	P45NP9164*	super_2	-	11167594	11167614	1	21	2100	21	CUCAAUUUGGGAGGAAGAACCGGUAAUAAGCAAAAAACCAUCCAUUCAGGUUCUACAUUUGUUUGAAUAAAAUGUUUCGCCAAUUGCAUGCGUCUAAUCAAAAAAACUUUUCUUAUUCAUCUUUUUCUAUCUUCCCAUUCAUCU
osa	P45NP15764*	chr08|13108 osa1	+	19017792	19017814	1	23	2100	18A4	AUAAGAAUUAGUUUGGUGAAUCGGAAACUAUUUUUCAAUUUUAUAGAAAAAGUCCAUGUAAUUUUAUGAUCAAUAAUAGUUUUCGUUUUCCCCAAACCGUCUAAACU
bdi	GPB4154	super_1	-	8284090	8284109	1	20	1800	16G3	UUCAAUUUUUCUCAAAACAUGGUCAAAUUUGGUGUGGACAUUUCCCUAUUGCUAUGAACACCCAUAAAAAAAUUCAAGUUCAAAACAAAAAAAACAUGUCACAUUUGGUUCAUGGGGUUGGAUGAUUUCUGAGAGAUCUACCUAGGUGGUUCCAAAAUGAAAAAGCAAUGUGAAAAAAAUGAAGAACCAAGGUGCAUCCUUUUGAAUUUUUGGACCAAAAUUUAUAUGUAAGAUUAUUUAUUGAUAGAAACAUUCCAUGCAAAAUUUCAGAUCAUUUUGACCAAAUUCAAU
bdi	GPB4154	super_2	+	29289887	29289906	1	21	1820	7(A)13	CGCUCCUUAUAAAUUUCGAUCAUUUGGACAACAUAAUUGCACAACAGUUUUGUACGAUGCAAUGUUUUUUUUAAAAAAACUUGAAACUAGAUCUCAGUUCUCCUGGGGAAAAAAUGGAUAGUUCAAAUGGGCAUUCUCUCUCUGUACCAAAUCAAAUAACACGAACCUCAGAAUUUCUGUAUUUUUUCAAUGGAGCAUCCAAAGGCCCGCUCUCAGUAAUUCAUGUGGCUGUUUUCUGCAAGAGUGCAAGAUCCAAGACAUUGUAAUUCUCUGGGUUUUUUCCUACUCCUGCGCUCCAGAGAGGGCAUGAGUUGUGAUCAUGGCAUGUGCAAGCUAACAACCAGAGCAAGAAUCUCCAAGGGUUGAAAUUAACGAAAGGUG
bdi	GPB4154*	super_6	-	10281542	10281562	1	21	1700	8G7G4	UGGCACAGCCAAAAUUUCAAAUCAUUUUGACAAAGUUAACUUGCUCAAAUUCAUGGUUUAAAUUUGAAAAACUGUA
bdi	GPB4154	super_6	+	11653306	11653327	1	21	1720	16G2-2	AAUUCAAUUUUUCUCAAAACAUUGUCAAAUUUGGUGUGGACACUUCCCUAUUGCUAUAGAACACCCAUAAAAAAAAUUCAAAUUCAAACAAAAAAAACAUGUCACAUUUGGUUCAUGGGGUGGGAUGGUUUCUGAGAGAUCUACCUAGAUGGUUCCAAAAUGAAAAAGCAAUGUGAAAAAAAUGAAGAACCAAGGUACAUCCUUUUGAAUUUUUGGACCAAAAUUUAUAUGUAAGAUUUUUUAUUGAUAGAAACAUUCCAUGCAAAAUUUCAGAUCAUUUUGAGCAAAAUUCAAUU
bdi	TF6215B7984	super_0	-	10501613	10501632	1	20	1800	2U17	ACAAAGUAUAUUUUUCGUCACUCAACUUGUCAAAAAGUACACAAAUGGUCACUUAAUUUUUUACGUAUACUUUUCAUCCCUCGAUUUUUGAAACCGGACAACAAUGGUCCCUACCCUCAUGUAAUGUGGUAUUAGUGCUGAUUUAUCAUUAAUUUGGCCUCGAAAUACCACACUGGCUUAGUUUUUUUUGGCGAAAACAAAUUGACUCGAGGGAUAAAACAAAACGUGAUGCCAAUAUGGUAGGCUAACAAUUCAAUGCCAGGGCCAAAACCAUGAUACGAUGGCUUUAAUACCGCUUUGUAAUGGGCAAGGGACAAUAUGGUGUCCGGUUUAGGGGAUGAAACAUAUAUGAAAAAAGUUGAGGGAUGGAAAAUAUACUUUUA
bdi	TF6215B7984*	super_7	-	17417805	17417826	1	22	1800	2U12G6	GUCCAAUUUAAACAGUUGAGGGAUGAAAAACAAAAAAAAAAUCAAGUUGAGGGACAUUUUUUUUUUACCUUUCUCCUAGUUAAUUGAUGAAUAUUUGU
Ta BAC	TF6215B74145	gi|110341798|gb|DQ537337.1|	+	79675	79695	1	21	2100	21	ACACAAAAUCACAUUGGUGGAAGGCGUGGUAAAGAAACAAAAUCGAUGCUUCGAAAAUGUUACUUACAAAAGCAUUUUGGAGUUUCGAUUUUUUUUUGCACGACUUCCACCAAUGUGAUUUCGCGC
Ta BAC	TF6215B74145*	gi|21779916|gb|AF497474.1|	+	59711	59731	1	21	2100	21	ACACAAAAUCACAUUGGUGGAAGGCGUGGUAAAGAAACAAAAUCGAUGCUUCGAAAAUGUUACUUACAAAAGCAUUUUGGAGUUUCGAUUUUUUUUUGCACGACUUCCACCAAUGUGAUUUCGCGC
Ta BAC	TF6215B74145	gi|58433951|gb|AY914081.1|	+	39026	39045	1	20	2000	20	UCAUGAAAUCACAUUGGUGGAAGGCGUGGUGUAAAAAUAAAAUCGAUGCUCUGAAAAUGUUAUUUUCAGACGUAUUUCAGAGCAUCCAUUUUUUUGCCAUGACUUCCACCAAUGUGAUUUCAUGA
osa	TF6215B6553	chr05|13105 osa1	+	10107903	10107923	1	21	1700	15C1C3	CAUCGCUCAGGAAGGCCACCGUCGGGAUCGCCAAGUCGUCGCCGUCCUCGUCCGCCCCUUCGCCACCGUCGGAGACCGCCGGAGCAUCGUCGCCGUUGUCGACCCGAUCUCCGCCGUCGCUUCUUCCUCGUCGCCGUCGCCGUCCGUUGGUCUUCCGCCGUCGCU
osa	TF6215B6553	chr10|13110 osa1	-	3334097	3334117	1	21	1700	15C1C3	CGUCACUCGGGAAGGCCACCGUCGGGAUCGCCAAGUCGCCGCCGUCCCCGUCCACCGUUUCGCCGUCGCUGAAGACCGCCGGAGCACCGUCGCCGCCGUCGACCCGAUCUUCUCCGCCGCCUUUUCCUCGACGCCGCCGCCGUCCGUUGGUCUUCCGCCGACGUUUUGGUCAUCGGUGAGUUCGCCGCGCCGUGAUCUACGUCUUGGUGCCCUCCGUUUGUGCCG
osa	TF6215B6553*	chr12|13112 osa1	+	12671865	12671885	1	21	1700	15C1C3	CGUCAUUCGGGAAGGCCACCGUCGGGAUCGCCAAGUCGUCGCCGUCCCCGUCCGCCGCUUCGCCGUCGCCGAAGAUCGCCGGAGCACCGUCGCCGCCGUCGACCCGAUCUCCGCCGCCGCUUCUUCCUCGUCGCCG
bdi	P51WP57134*	super_1	+	15905534	15905553	1	21	1820	2(U)18	UACUGAACAACGGCCUGGGCAGCACCACCAGCUUCUCCAUCGAAGUUGGUACUGCCGCCAUAGCCUCCUCGUCCUC
osa	P51WP4847*	chr11|13111 osa1	-	7874091	7874111	1	21	1700	10A4A5	GUCGGAGGAGCGGGACGAGUGCGACGGGAUGGCGACCGUCGCCGGCGACAGGUUCCUCGCCGUGAGCGGGUACCGCACGGCGAGGCAGGGCGGGUUCGAGCGCGACGCCGAGUGGUUCGACCCGGCGGCGCGCGCGUGGCGCCGCCUCGACCGCGUCCGCGCCCCUCCCUCCGCCGCCCACGUCGUGGUCCGCGGCCGCGUCUGGUGCAUCGAGGGCGCCGCCGUGAUGGAGUGGCUCGGCUCGCGCGGCGGGUGGCGCGAGGUCGGCCCCUCCCCCCCGGGCCUCAAGGCCGGCACCGCCCGCGCCGUCUGCGUCGGCGGCGGCGAGCGCGUCGUCGUCACCGGCGCCAUCGAGGACUCCGACGGCGGGUCCGGCCGCCACGCCCUCUGGGUGUUCGA…
bdi	P51WP10727*	super_2	+	994310	994329	1	20	1800	4A15	GGUGGCACCGAGGCGGUGCUGGAACUGGCCGGGCGGUGGGACGGGCGGGAACUGGAACUGCGGCGGCAAGGUAAGAUCUAUGCGGCAGCAGGUUUGGGGGGUGGAAGUCGCCGGUGAGAGGAGUGGUUCCGGGCGGCGGGUGAGGAGCUCCCAAGGUGCACAAAUCUAUAUGAGUUGAGUUGUGUAUCGGGACGGAUGAAAAACCUGCCAAGUAUUUUCGAUCUUCUUGUUCUGCAUCUCUCCUUAUUAGUGUCGACGAAAACCUGCCAAGUAUGUCAACCGCCCGGCUAGCUAGAGACCGCCAAUGUCGCUUC
bdi	P45NP51144*	super_1	+	22735066	22735086	1	21	1700	10U3A6	AGGAUACCGGUGACCGAGUGAGAGAGAGAGAUAGCAAUCAUCGCAUGGCGCUGGGAAGCAAUCACACAUAGUUUCUCCGGUCCAUUGUAUCUGUUCUGUCCUGCUCGGUACCAAAUUGUA
Hv Tcs	P45NP40836*	TC163338	+	1284	1304	1	21	2100	21	GCAGGUACUGUUCCAGUUUCAAGGUUUCAAAGCUGAAGGCUUCCCAGAGAUCCUGCUGCUGGGUGGUCUUUAGCUUUGGCACCUUGAAACUGGGACUUUAGCUUU
osa	P45NP31207*	chr01|13101 osa1	-	43207588	43207608	2	22	2100	21	CAUCUGAUCCCAGCCUUCUAUUGCUUUAUUUUCAGUCAAUUCAUCUACUUGUGUAAGAAGAGUAGAGUUUGAGUAUCUAGCAGGGUUGAGUAUACAUUUGCCAAAUAAUUUUGCUGUUAUUGAACUUAUCUAUAUUUAUACUAUGCCAAUGAAUUCGAAUUUUUGACCUUUUCUCUCCAGCAUGACUCUCUUGACUCGAAAUGGGAGCAGAGCAGGUUUGAAAAAAGAU
osa	P45NP21816*	chr04|13104 osa1	-	259944	259964	1	21	2100	21	ACAAGGAUAAUACGAGGAACUCUUGCGCCAUACAUACAUACAUACAUACAUACACACAUACAUACAUACAUAUAUAUAUAUAUAUAUAUAUACAUACAUAUAUAUAUAUAUAUAUAUAUGUAUAUAUAUUUUCCAAUAAAUGAUGAGCUACAAAAGGAUUCGUUUUUUUUCGUG
bdi	P45NP16270*	super_7	-	11530363	11530386	1	24	2200	13G10	UCACUAUUGCAAACUUAGUCUGAACACUAUAAAAAAUGCUCAUGUAAAAAUAUGCGCAUCAUAGAUUUGUAGUGUUCAGAUUGAGUUUACAGUAGUUG
osa	P45NP16270	chr09|13109 osa1	+	16554574	16554597	1	24	2200	13G10	CUACCACUGCAGACUUAAUCUGGACACUAUAAAAGAAAAUUGUGCAUGUGAAAAUAUGCCCAUUAUAAAUUUGUAGUGUUCAGAUUGAGUUUAGAAUGGUUG
Ta BAC	GPB49459*	gi|139096360|gb|AC200851.1|	+	61565	61588	1	24	2400	24	AAAAAAGGGGUUUAGAUCCUCUGCAGUACCGUAUGGUGCUGUAGUAUGGAUAACAUGUGGGGCCAGGUCUCACCUGGCAGUGACUGUACAACAUCAUACAGUACUGCAGAGGAUCCUAACCCCUUAAAA
Ta BAC	GPB41819	gi|154937437|gb|AC207937.1|	-	4150	4170	1	21	1900	18A2	UAAAGUGAAAAAGGACAUUUUUUGUGGCCUGUGUAAAAAAGACAAUUUUCGACGCUUAAUUACAACUAUUCACGAGGCAUUUUUUAUCUUUUUAUACAUGCCACAAACAUGUCCCUUUUCACCGAA
Ta BAC	GPB41819*	gi|154937437|gb|AC207937.1|	+	76666	76686	1	21	1900	18A2	UAAAGUGAAAAAGGACAUUUUUUGUGGCCUGUGUAAAAAAGACAAUUUUCGACGCUUAAUUACAACUAUUCACGAGGCAUUUUUUUAUCUUUUUAUACAUGCCACAAACAAUGUCCCUUUUCACCGAA
bdi	GPB2977*	super_0	+	14989573	14989593	1	21	2100	21	CGUAGCAUGGUGAACCUUGGGGAAAAGCCGCCUAACAUGAUUAAAUUGUAUUUUGUUCUACUAUUCCAAAAUUGUUGUGGUACAAUAUAAGGUGCAGAGUAAAGUUUAACAUGUUAGGCGGAUUUUUCACUAAGGUUCAUGUGGUUAUC
bdi	GPB5902*	super_0	+	14989573	14989594	1	22	1700	8A5C6A1	CGUAGCAUGGUGAACCUUGGGGAAAAGCCGCCUAACAUGAUUAAAUUGUAUUUUGUUCUACUAUUCCAAAAUUGUUGUGGUACAAUAUAAGGUGCAGAGUAAAGUUUAACAUGUUAGGCGGAUUUUUCACUAAGGUUCAUGUGGUUAUC
bdi	GPB16764*	super_0	+	4563002	4563023	1	22	2000	10G11	UUUCUUGUAAUGCCCGGUCUUCUUGCAGUGGAGGCAUGUAUCUUUAUCCACUGGAAAAGGCUUUUGCUAAUGCUGAUG
bdi	GPB16764	super_11	+	3152695	3152716	1	22	1800	10G2G8	UGUGUCUUUGUCCACUGGAAAAGUCUUUUGCUGUUGUUGAUGUUGCAUGAGAGCUUUACCAUGUGACUUUGAAGGA
bdi	GPB16764	super_3	+	22766369	22766390	1	22	1800	10G2G8	UUCUUGUAAUGGCCGGUCUUCUUGCAGUGGAGGAAUGUAUCUUUGUCCACUGGAAAAGACUUUUGCUGAUGCUGAUG
Hv Tcs	P51WP18432*	TC182201	+	742	762	1	21	2100	21	UUCUACCAUAACCGGCUGGACGGUAGGCAUACACAUCCUACCGCCACAAGCAGUAACUGUAGGGCUCGGAUCAAUGCGGAUGGUUCCUUCGGGUCAACGGAGUCAAACGACCUUAUCGCCAUUGUCUGCAGCGAUAGGAUGUGUAUGCCUACCGCCAUAGCGGGUGACGGUAGGA
bdi	GPB1614*	super_4	+	9800455	9800474	2	21	2000	20	UCAACGCCAGCUGAUGCCAUGGCUUCAAGUACACCGAAUGCUUUCUCCAUCUUGCCGACUAAGCCAUAUCCAUCAAUCAGUGAAUUAAAUGUAAUAACGUUGGGUCUUUCACCUAUAUGUAUAACCAAGUCAAAGAUAUCCUGUGCAUCCACAACUCUUCCUUCUUUGCAUAGACUGUUUAUUAUUGAACUGAAGAACGCAAUGUUAGGACAAGGAAUGCCUCUGCUCAUCAUUUCAGAAACCAACUCCUUCGCUUUAACCAAAUUACCAUACAUACAAAACCGCUGAAUAAGGGAGUGAUAAACAAUUCCGUUCGGUUUUAGUCCCAUAGCAAUCAUCUGGUCGAAUUUGUCCAUAGCAUCAGCCAGCCGACC
bdi	GPB25359*	super_5	+	831891	831911	1	21	1900	12A8	UGAAAAAGGCUAGGCAAUUCACUUAUACACUAUGAUAUUCAGAACUAGCAGUGUACAAGACAAAUUGAAUCGUGAUUUAAAUAUGCAGUCCUAUAAAAUUAGGACUAAAUUGACACCCUAGAACUCUAGUUCUUUCUCGUUCCUUGUUUUGCUUCAUCAUUUUUGUUAGUGUAGUUCUCUGCCAGUUUCAU
bdi	GPB17570	super_0	-	5962894	5962914	1	21	1900	9U11	AAUUAUGUUAAAGUGUAUAAGUGGAUUGCCUAACCCUUUUCAUCAGAUCGGUCUUUUGGUUGUGUUGGCUAGCGCAGGAAGCUUGACAUGGUAUCAGAGCCAAAGGUCUCAAGUUCAAGUCCUGGCUUUCACAAUUUAUAUUUAAAAAAUUGGUGUUACCCACUCCGACCAUGUAUUGGCCUCUAAAGCCACUAUACCUCUAAGUUUACACGUGUUGCCUUCUCUUCACCGUCACACGUGAGGAGAGUGUUCAAGUGUAUAAGUGGAUUGCUUAACCCUUUCCAUCAGAUCGGUCUUUUGGUUGCCUUGGCUAGCGCAUGAAGCUUGACAAAUUCUUACAUAUAUUGUCCACUAUUAUCUAACGGCUCGAGCUUUUGGGUGAAUUGAUUAGGUAUAUGC…
bdi	GPB17570*	super_1	-	16482659	16482680	1	21	1700	9U5U5	CUUUCUGUUGAAGUGUAUAAGUGGAGUGCCUAGCCCUUUCCAUUAGAUCGGUCUUUUGGUUGCGUUGGCUAGCGCAUGAAGCUCUUCACUUUUUAGAAGAU
Hv Tcs	GPB26526*	TC179520	-	207	227	1	21	2100	21	GCCCACCUCGCCGCCGUAGUUCCAGUUGCUGCUGUUGCUCGAGCUCUCCCCGUAGCCCAGGUUCUCCGACACGUCCAGCACGCAGCUGUAGUCGCCGGCGUCCUUGCAAUC
osa	GPB320*	chr03|13103 osa1	+	14093454	14093471	3	20	1600	3A14	UGCCUUUUCGUUGUUCGCGUCGGGUUCACCAGCUAGGUGGUUCGCCAUGAAGUACAGGAAGGGGGUCGCCGGCGAGUCCAACGAUGACGAC
osa	P45NP187203*	chr05|13105 osa1	-	21845314	21845332	3	21	1700	11C7	GGCUACAAUAAAAUGCCACGGCUAAAUAGGGGGUGUUCGCUAGAAUGUCAUCGUGGACGGUAUUUCCCUUGGAUCUUCUUCUUCCUCCAACACCUGCCAAUUCCCUCCAUGUCAUGUCGUCGUCCCAUGGCAGAGCGCUCCAACCUGGCGCAUCCGAUGAAGUAGCCGUCGCUGCAUAUGCAUUGGUUACAGCAGCACCAGCACUACAGGAUGCCAUCGCCGCCGAGCACGAAUGUGAAGCAGAGCUCCUUGUCUUGGCAGUCAGGCACUGGUGGUGGGCAUCAUGAGCUGCUGCUGGAGCCAACGAUGGCAUGACAUGGAGGGGAAUGACCAGCACCCAACGUCGAGGGAGGAAGAGAAGAUCCAAGGGCAAUAUUGUCCAUGAUGGCAUUCUAGCGA…
bdi	GPB373*	super_0	-	18438565	18438583	3	21	1700	8G10	UACUCCCUCCGAUCCAUAUUAUUUGCCGCUGAUUUAGUGCAACUUUGUACUAAAUCAGCGACAACUAAUAUGGAUAGGAGGGAGUA
bdi	GPB373	super_1	-	32759975	32759992	4	21	1800	18	UACUCCCUCCAAUCCAUAUUACUUGUGCUUUGUCUAGAUAUGCAUGUACCUAUACAAUGAAACGCGUCUAGAUACAUGCUUAUCUAGACAAAGCUGCGACAAGUAAUAUGGAUAUGAGGGAGUA
bdi	GPB373	super_4	-	5442319	5442336	4	21	1800	18	UACUUCCUCCGAUCCAUAUCACUUGUUGCAGUUUUAUCUAUAUACACAUGUAACCUACACAAUGAAACGCGUCUAGAUAAACAUAUAUCUAGAAAAAAAACUGCGACAAGUAAUAUGGAUAGGAGGGAGCA
bdi	GPB373	super_8	-	580811	580829	3	21	1900	19	AUUCCCUCCGAUCCAUAUUACUUGUCGUAGCAUUGUCUAGAUAUGCAUGUAUCUACACAAUGAAAAGUGUCUAGAUACAUGCGUAUCUAAACAAAACAGCGACAAGUAAUAUGGAUCGGAGGCAGU
bdi	P45NP20958	super_3	-	3876960	3876983	1	24	2000	3A6U13	CUUCGUACCCAUCGGGUAGAGCGGGUAUGGGUAUGGGAAUGUAUAAUCCAUACCCUUUUACCCGAUUACCCGUAUA
bdi	P45NP20958*	super_3	+	20782702	20782725	1	24	2000	3A6U13	CUUCGUACCCAUCGGGUAGAGCGGGUAUGGGUAUGGGAAUGCAUAACCCAUACCCUUUUACCCGAUUACCCGUAUA
osa	P45NP15484*	chr06|13106 osa1	+	28180420	28180441	1	22	2000	7U14	UUUCUUAUAAUUUGGAUCUGUUAUUUUGGUAUCAAUCUAUUAGGAAUAGGUUUACAUAGUUAUGGUUCAUUUACAUUACCCAUCUAAAUGAUUACAUAACAUAAAACCUUAAUGAAAUGGAAAAAACUUCCAUUUUUGUGUUUGAUUUGAGAACCCCUUGAACGCCUUCUCAAAGGGUUCUCAAAAAUUCGAGAUAGAUCUAAUUAGACUCUUUUACUUUUUUCUGAAUUUUUUAGUAUUUCCACUAUGGAAUAUAGAGCGGACUAGUAGAAGAAAAAAAAUCCUAUUUAGGAUAAUAAUUGGAUAACAGAGCCUCUACCCUGUCAACGGAUAGCGAGAGAACAAAAUCUGGAUAAAUACCGAUUCCUAUUACUGGUAAAAAGAUACAGAUUAAAAGAA…
osa	P45NP15484	chr07|13107 osa1	-	12661752	12661773	1	22	2000	7U14	UUUCUUAUAAUUUGGAUCUGUUAUUUUGGUAUCAAUCUAUUAGGAAUAGGUUUACAUAGUUAUGGUUCAUUUACAUUACCCAUCUAAAUGAUUACAUAACAUAAAACCUUAAUGAAAUGGAAAAAACUUCCAUUUUUGUGUUUGAUUUGAGAACCCCUUGAACGCCUUCUCAAAGGGUUCUCAAAAAUUCGAGAUAGAUCUAAUUAGACUCUUUUACUUUUUUCUGAAUUUUUUAGUAUUUCCACUAUGGAAUAUAGAGCGGACUAGUAGAAGAAAAAAAAAUCCUAUUUAGGAUAAUAAUUGGAUAACAGAGCCUCUACCCUGUCAACGGAUAGCGAGAGAACAAAAUCUGGAUAAAUACCGAUUCCUAUUACUGGUAAAAAGAUACAGAUUAAAAGA…
osa	P45NP15484	chr10|13110 osa1	-	10844889	10844910	1	22	2000	7U14	UUUCUUAUAAUUUGGAUCUGUUAUUUUGGUAUCAAUCUAUUAGGAAUAGGUUUACAUAGUUAUGGUUCAUUUACAUUACCCAUCUAAAUGAUUACAUAACAUAAAACCUUAAUGAAAUGGAAAAAACUUCCAUUUUUGUGUUUGAUUUGAGAACCCCUUGAACGCCUUCUCAAAGGGUUCUCAAAAAUUCGAGAUAGAUCUAAUUAGACUCUUUUACUUUUUUCUGAAUUUUUUAGUAUUUCCACUAUGGAAUAUAGAGCGGACUAGUAGAAGAAAAAAAAUCCUAUUUAGGAUAAUAAUUGGAUAACAGAGCCUCUACCCUGUCAACGGAUAGCGAGAGAACAAAAUCUGGAUAAAUACCGAUUCCUAUUACUGGUAAAAAGAUACAGAUUAAAAGAA…
osa	GPB9781*	chr10|13110 osa1	-	2321007	2321027	1	21	1700	4A13G2	ACACACAUACCUGCAGGAGUGGUUACUUUGAAGAAACGUGAGUUCAGGACAUUGAAGCAAAAGGAUCAUACCGUGACAGAGUAUCUUCA
bdi	GPB37150*	super_12	-	5482078	5482098	1	21	1700	5G11U3	CACUUAUAUCUAGGUUAUUGAUUUGACCAACAAAAUAUAAGUUGUGUUUUGUCGGUUAAAUUGAUGACUUAUGUGCUAUAU
osa	GPA47901*	chr07|13107 osa1	-	15898	15919	1	21	1720	17G1-2	AUAGUGACAAACUAUCAGUUUGUUGCAACAUUAGUGAUCUAUUUCAGUUUGCUGCAAUAAUAGCGUGGAAAAUUAUCACAAAACUGCAACUUUUACGUGAUAUGCUACUACAUGACAAUUGUAGCAGCAUAUCACGUACUGUAGCAGCAUAUCACGUAAAAGUUACAGUUUUAUGAUAACUUCCCAUGCUAUUGUUGCAACAAACUAAAAUAGAUAACUAAUUUGUAGCAAAUUGAUAGUUUUAUCACUA
osa	GPA42571*	chr11|13111 osa1	+	1285655	1285677	2	24	2100	19C3	GGCGGGCGGGUGAGCGCGGCGGCCAUGGUUGCGGCGGUGGUGGCGCGCGGCGGCGGCGGCGGCUAGGGCUCAGGCGGCUUGGUGCGGGAGAGAGGCGGCGGCGAAGGGGAGAGAUCGCUUCGAGAGAGUGAUUUUAUAGCGAGGGGAUUAGGGUUUAGCUCUAGUGGGCCAUGGGGGAUAGUUAGUGGACCACUAUGGGCCGGGCUAGAAUUAGUUGGGCCUUCGCGAGCCCAACUUGUGGGCUAGUUUUUCGCUUGUAAAAGGCCAUGGGGGGAGGAGGCGGCGAGCUAGGGUUUCGACCCUCACGAACACUACUUGAUCUUAUCCGAGCUUGCCGUCCGGCGGCGCCGCGGCGGCCGGAGUCGCCUCUCCGACAUUCGCGCCGCCACCGACGUCCUC…
osa	GPA42571	chr12|13112 osa1	+	1169861	1169883	2	24	2100	19C3	GGCGGGCGGGUGAGCGCGGCGGCCAUGGUUGCGGUGGUGGCGCGCGGCGGCGGCGGCGGCGGCUAGGGCUCAGGCAGCUUGGUGCGGGAGAGAGGCGGCGGCGAAGGGGAGAGAUCGCUUCGAGAGAGCGAUUUUAUAGCGAGGGGAUUAGGGUUUAGCUCUAGUGGGCCAUGGGGGAUAGUUAGUGGGCCAUUAUGGGCUGGGCUAGAAUUAGUUGGGCCUUCGCGAGCCCAUUUGGUGGGCGCGUUUUUCGCUUGUAAAAAGGCCGUGGGGGAGGAGGCGGCGAGCUAGGGUUUCGACCCUCACGAACACUACUUGAUCUUAUCUGAGCUUGCCGUCCGGCGGCGCCGCGGCUGCCGGAGUCGCCUCUCCGGCAUUCGCGCCGCCACCGCUGUCCUC…
osa	GPA18850*	chr01|13101 osa1	-	41009540	41009559	1	20	2000	20	UCCUGGCAGUUCUUCAGAUAAUCAGAUUUGUCCAUGAGGUUUCAACUGUUGCAUUCCAUUGUUGAGUUUUAUUCUGUUUGCGUUUCUGUUUGUUUUUGUCAUGGAUCUGGCUGAUUGGAGGCUGUGAUGACCAAAAAAUACCUACCUAUUUUCUGAGGGAUUCCAGUCCUUCUGAUUGAUAGAAACCAAUGGAUCCUUCUGAGCCUGCCAAGAUCUUCAGAUUCUUAGUUUUGUAUUCGGCUUUUUCGAUUUGUCUUCGUAUAUUGCAUUCUUCUAAAAGCAAGCAAGAUUCGUAACAGUUGAUGGGAUGAUAACCUUUCACAGAAACUGUAUGUGUUGACCCAAAAUUCAGACUACAAUUAUCUGAUCAACUCAGACAU
bdi	GPA14470	super_0	+	35131569	35131589	1	21	1700	9UG10	ACAUUAGGGUACCCACGAACCCUUUUUAGUUCGAACAGAUGAACCAGUUUGCAAAAAGCGAUGUGAUUUUGAAAUUUUUGUUCAUUUGGUCGAACUAAGUAGUGUCGGAGGGUACCUCUACAU
bdi	GPA14470	super_1	+	34015109	34015129	1	21	1700	9U3C7	CCCUAAGGGUACCCUCAGACCCUCUUUAGUUCAAACAAAUGAACUAGUUUUUCAAAAAGUGAUGUGAUUUUAAAAUUUUAGCUCAUUUGGUUGAACUAAGUAGGGUUGGAGGGUAAGGACUAGG
bdi	GPA14470	super_1	+	1224865	1224885	1	21	1700	9U4G6	GGCUAAGGGUACCCUCUGACCCUCUUUAGUUCAAACAAAUGAACUAGUUGUUUAAAAAGUGAUGCGAUUUUAAAAUUUUAGUUCAUUUGGUUGAACUAAGUAGGGUCAGAGGGUACCCUUAGAA
bdi	GPA14470	super_3	+	3428114	3428134	1	21	1700	14GG5	ACCCUUAGGUACCCUUUGACCCUCCUUAGUUCAAUCAAAUGAACUAAAAUUUUAAAAUGACACAACUUUUUGGAAAACUAGUUUAUUUGUUUGAACUAAGUAUGGUCAAAGGGUACCCUAAGGG
bdi	GPA14470*	super_4	+	6021072	6021092	1	21	1700	9U4G6	UCCUCAGGGUAGCCUUUGACACUGCUUAGUUCAACCAAAUGAACUAAAAUUUUAAAAUGACACAACUUUUUGGAAAACUAGUUCAUUUGUUUGAACUAAGUAGGGUCAGAGGGUACCCUGAGGG
bdi	GPA14470	super_9	-	4667538	4667558	1	21	1700	9U4G6	CUAUUAGGGUAUCCUUCAACCCUAUUUAGUUCCAAAAAAUGAACUAAUUUUCCAAGAAGUGACGUGACUUUGGAAUUUUAGUUCAUUUGGUUAAACUAAGUAGGGUCAGAGGGUACCCUAAUGG
