# Supplementary material for: Discovery of barley miRNAs through deep sequencing of short reads
Source: BMC Genomics. 2011 Feb 25;12:129. doi: 10.1186/1471-2164-12-129 (PMC3060140; doi:10.1186/1471-2164-12-129)
Supplement: Additional file 4 — Target candidates for putative miRNAs. [file 1471-2164-12-129-S4.XLS]

## Sheet: Sheet1
Additional file 4
Target candidates for putative miRNAs. These were obtained with psRNATarget, using the DFCI barley contigs (Release 10.0). The expectation column provides a measure of the quality of the match between the putative miRNA and target, as discussed in [26, 61], with 0 indicating a perfect match. All hits with expectation less than or equal to three are shown.
Putative miRNA	Read Name	Target Accession	Expectation	Read_start	Read_end	Target_start	Target_end	Read_aligned_fragment(reversed)	Target_aligned_fragment	Target annotation
osa-miR156(a-j)	P51WP2	EX598089	1	1	20	241	260	CACGAGUGAGAGAAGACAGU	GUGCUCUCUCUCUUCUGUCA	similar to UniRef100_Q6YZE8 Cluster: Squamosa promoter-binding-like protein 16; n=1; Oryza sativa Japonica Group|Rep: Squamosa promoter-binding-like protein 16 - Oryza sativa subsp. japonica (Rice), partial (12%)
osa-miR156(a-j)	P51WP2	CA032492	1	1	20	523	542	CACGAGUGAGAGAAGACAGU	GUGCUCUCUCUCUUCUGUCA	similar to UniRef100_A3C057 Cluster: Squamosa promoter-binding-like protein 17; n=1; Oryza sativa Japonica Group|Rep: Squamosa promoter-binding-like protein 17 - Oryza sativa subsp. japonica (Rice), partial (36%)
osa-miR156(a-j)	P51WP2	TC179286	1	1	20	439	458	CACGAGUGAGAGAAGACAGU	GUGCUCUCUCUCUUCUGUCA	similar to UniRef100_Q49I54 Cluster: Teosinte glume architecture 1; n=3; Zea mays|Rep: Teosinte glume architecture 1 - Zea mays (Maize), partial (22%)
osa-miR156(a-j)	P51WP2	TC161376	1	1	20	529	548	CACGAGUGAGAGAAGACAGU	GUGCUCUCUCUCUUCUGUCA	similar to UniRef100_Q6YZE8 Cluster: Squamosa promoter-binding-like protein 16; n=1; Oryza sativa Japonica Group|Rep: Squamosa promoter-binding-like protein 16 - Oryza sativa subsp. japonica (Rice), partial (45%)
osa-miR156(a-j)	P51WP2	BF258419	1	1	20	184	203	CACGAGUGAGAGAAGACAGU	GUGCUCUCUCUCUUCUGUCA	similar to UniRef100_A4GXB6 Cluster: Promoter binding protein; n=1; Gossypium hirsutum|Rep: Promoter binding protein - Gossypium hirsutum (Upland cotton) (Gossypium mexicanum), partial (27%)
osa-miR156(a-j)	P51WP2	TC167904	2	1	20	713	732	CACGAGUGAGAGAAGACAGU	AUGCUCCCUCUCUUCUGUCA	similar to UniRef100_A7P1R0 Cluster: Chromosome chr19 scaffold_4, whole genome shotgun sequence; n=1; Vitis vinifera|Rep: Chromosome chr19 scaffold_4, whole genome shotgun sequence - Vitis vinifera (Grape), partial (39%)
osa-miR156(a-j)	P51WP2	TC189678	2	1	20	376	395	CACGAGUGAGAGAAGACAGU	GUGCUCUCCCUCUUCUGUCA	similar to UniRef100_Q6H509-2 Cluster: Isoform 2 of Q6H509 ; n=1; Oryza sativa Japonica Group|Rep: Isoform 2 of Q6H509 - Oryza sativa subsp. japonica (Rice), partial (36%)
osa-miR156(a-j)	P51WP2	TC160355	2	1	20	221	240	CACGAGUGAGAGAAGACAGU	AUGCUCUCUCUCUUCUGUCA	similar to UniRef100_A2X0Q6 Cluster: Squamosa promoter-binding-like protein 3; n=2; Oryza sativa|Rep: Squamosa promoter-binding-like protein 3 - Oryza sativa subsp. indica (Rice), partial (25%)
osa-miR156(a-j)	P51WP2	TC173396	3	1	20	445	464	CACGAGUGAGAGAAGACAGU	GAGCUCACUCUUUUUUGUUG	weakly similar to UniRef100_A7QHY8 Cluster: Chromosome chr17 scaffold_101, whole genome shotgun sequence; n=1; Vitis vinifera|Rep: Chromosome chr17 scaffold_101, whole genome shotgun sequence - Vitis vinifera (Grape), partial (7%)
osa-miR156(a-j)	P51WP2	BF628940	3	1	20	1	21	CACGAGUGAGAGA-AGACAGU	GUGCUCACCCUCUCUCUGUCA	homologue to UniRef100_A5NML4 Cluster: Sensor protein; n=1; Methylobacterium sp. 4-46|Rep: Sensor protein - Methylobacterium sp., partial (1%)
osa-miR156(a-j)	P51WP2	BF630636	3	1	20	187	206	CACGAGUGAGAGAAGACAGU	ACGCUCCCUCUCUUCUGUCA	homologue to UniRef100_Q5U8L4 Cluster: SBP transcription factor; n=1; Gossypium hirsutum|Rep: SBP transcription factor - Gossypium hirsutum (Upland cotton) (Gossypium mexicanum), partial (30%)
osa-miR156(a-j)	P51WP2	BU995457	3	1	20	75	94	CACGAGUGAGAGAAGACAGU	GUACUCAUUUGCUUCUGUCA	homologue to UniRef100_Q5VN19 Cluster: Mitogen-activated protein kinase 11; n=2; Oryza sativa Japonica Group|Rep: Mitogen-activated protein kinase 11 - Oryza sativa subsp. japonica (Rice), partial (31%)
osa-miR156(a-j)	P51WP2	TC157224	3	1	20	774	793	CACGAGUGAGAGAAGACAGU	GAGCUCACUCUUUUUUGUUG	weakly similar to UniRef100_A7QHY8 Cluster: Chromosome chr17 scaffold_101, whole genome shotgun sequence; n=1; Vitis vinifera|Rep: Chromosome chr17 scaffold_101, whole genome shotgun sequence - Vitis vinifera (Grape), partial (40%)
(07)-miR156m [1]	GPA134	TC167904	1	1	20	713	732	UACGAGUGAGAGAAGACAGU	AUGCUCCCUCUCUUCUGUCA	similar to UniRef100_A7P1R0 Cluster: Chromosome chr19 scaffold_4, whole genome shotgun sequence; n=1; Vitis vinifera|Rep: Chromosome chr19 scaffold_4, whole genome shotgun sequence - Vitis vinifera (Grape), partial (39%)
(07)-miR156m [1]	GPA134	TC160355	1	1	20	221	240	UACGAGUGAGAGAAGACAGU	AUGCUCUCUCUCUUCUGUCA	similar to UniRef100_A2X0Q6 Cluster: Squamosa promoter-binding-like protein 3; n=2; Oryza sativa|Rep: Squamosa promoter-binding-like protein 3 - Oryza sativa subsp. indica (Rice), partial (25%)
(07)-miR156m [1]	GPA134	EX598089	1.5	1	20	241	260	UACGAGUGAGAGAAGACAGU	GUGCUCUCUCUCUUCUGUCA	similar to UniRef100_Q6YZE8 Cluster: Squamosa promoter-binding-like protein 16; n=1; Oryza sativa Japonica Group|Rep: Squamosa promoter-binding-like protein 16 - Oryza sativa subsp. japonica (Rice), partial (12%)
(07)-miR156m [1]	GPA134	TC161376	1.5	1	20	529	548	UACGAGUGAGAGAAGACAGU	GUGCUCUCUCUCUUCUGUCA	similar to UniRef100_Q6YZE8 Cluster: Squamosa promoter-binding-like protein 16; n=1; Oryza sativa Japonica Group|Rep: Squamosa promoter-binding-like protein 16 - Oryza sativa subsp. japonica (Rice), partial (45%)
(07)-miR156m [1]	GPA134	CA032492	1.5	1	20	523	542	UACGAGUGAGAGAAGACAGU	GUGCUCUCUCUCUUCUGUCA	similar to UniRef100_A3C057 Cluster: Squamosa promoter-binding-like protein 17; n=1; Oryza sativa Japonica Group|Rep: Squamosa promoter-binding-like protein 17 - Oryza sativa subsp. japonica (Rice), partial (36%)
(07)-miR156m [1]	GPA134	TC179286	1.5	1	20	439	458	UACGAGUGAGAGAAGACAGU	GUGCUCUCUCUCUUCUGUCA	similar to UniRef100_Q49I54 Cluster: Teosinte glume architecture 1; n=3; Zea mays|Rep: Teosinte glume architecture 1 - Zea mays (Maize), partial (22%)
(07)-miR156m [1]	GPA134	BF258419	1.5	1	20	184	203	UACGAGUGAGAGAAGACAGU	GUGCUCUCUCUCUUCUGUCA	similar to UniRef100_A4GXB6 Cluster: Promoter binding protein; n=1; Gossypium hirsutum|Rep: Promoter binding protein - Gossypium hirsutum (Upland cotton) (Gossypium mexicanum), partial (27%)
(07)-miR156m [1]	GPA134	BF630636	2	1	20	187	206	UACGAGUGAGAGAAGACAGU	ACGCUCCCUCUCUUCUGUCA	homologue to UniRef100_Q5U8L4 Cluster: SBP transcription factor; n=1; Gossypium hirsutum|Rep: SBP transcription factor - Gossypium hirsutum (Upland cotton) (Gossypium mexicanum), partial (30%)
(07)-miR156m [1]	GPA134	TC189678	2.5	1	20	376	395	UACGAGUGAGAGAAGACAGU	GUGCUCUCCCUCUUCUGUCA	similar to UniRef100_Q6H509-2 Cluster: Isoform 2 of Q6H509 ; n=1; Oryza sativa Japonica Group|Rep: Isoform 2 of Q6H509 - Oryza sativa subsp. japonica (Rice), partial (36%)
(07)-miR156m [1]	GPA134	TC176843	2.5	1	20	1295	1314	UACGAGUGAGAGAAGACAGU	AUGAUUGCUCUCUUCUGUCG	similar to UniRef100_Q10M69 Cluster: F-box domain containing protein, expressed; n=1; Oryza sativa Japonica Group|Rep: F-box domain containing protein, expressed - Oryza sativa subsp. japonica (Rice), partial (89%)
(07)-miR156m [1]	GPA134	BE421183	2.5	1	20	723	742	UACGAGUGAGAGAAGACAGU	AUGCUCUAUCUCUUCUGUUA
osa-miR159(a,b)	TF6215B321	CV062223	2	2	21	763	782	UCUCGAGGGAAGUUAGGUUU	AGAGCCCCUUUCAAUCUAAA	weakly similar to UniRef100_Q5I7K9 Cluster: 60S ribosomal protein L30; n=1; Triticum aestivum|Rep: 60S ribosomal protein L30 - Triticum aestivum (Wheat), partial (25%)
osa-miR159(a,b)	TF6215B321	TC153926	3	1	21	1236	1256	GUCUCGAGGGAAGUUAGGUUU	UGGAGCUCCCUUCACUCCAAG	UniRef100_Q9ARM1 Cluster: Transcription factor GAMyb; n=1; Hordeum vulgare|Rep: Transcription factor GAMyb - Hordeum vulgare (Barley), complete
osa-miR159(a,b)	TF6215B321	TC182178	3	2	21	333	352	UCUCGAGGGAAGUUAGGUUU	GGAGUUCGCCUCAAUCCAAA	similar to UniRef100_Q0D5B9 Cluster: Zinc finger AN1 and C2H2 domain-containing stress-associated protein 16; n=1; Oryza sativa Japonica Group|Rep: Zinc finger AN1 and C2H2 domain-containing stress-associated protein 16 - Oryza sativa subsp. japonica (Rice), complete
osa-miR159(a,b)	TF6215B321	TC173832	3	1	21	224	244	GUCUCGAGGGAAGUUAGGUUU	UGGAGCUCCCUUCACUCCAAG	UniRef100_Q96464 Cluster: GAMyb protein; n=2; Hordeum vulgare|Rep: GAMyb protein - Hordeum vulgare (Barley), partial (56%)
osa-miR159(a,b)	TF6215B321	TC167031	3	1	21	766	786	GUCUCGAGGGAAGUUAGGUUU	UGGAGCUCCUUUGAAUCCAGA	homologue to UniRef100_P34937 Cluster: Triosephosphate isomerase, cytosolic; n=1; Hordeum vulgare|Rep: Triosephosphate isomerase, cytosolic - Hordeum vulgare (Barley), partial (94%)
bdi-miR319(b,h) [1]	P45NP25333	TC178818	2.5	3	22	441	460	CCUCGUGGGAAGUCAGGUUC	GGGGGACCCUUCAGUCCAAU	similar to UniRef100_Q0D8K4 Cluster: Os07g0152000 protein; n=2; Oryza sativa|Rep: Os07g0152000 protein - Oryza sativa subsp. japonica (Rice), partial (30%)
bdi-miR319(b,h) [1]	P45NP25333	TC169252	2.5	3	22	522	541	CCUCGUGGGAAGUCAGGUUC	GGAGUCCCCUUGAGUCCAAG
osa-miR160(a-d)	GPA1649	TC166238	0	2	21	369	388	CCGUAUGUCCCUCGGUCCGU	GGCAUACAGGGAGCCAGGCA	similar to UniRef100_A7NZK3 Cluster: Chromosome chr6 scaffold_3, whole genome shotgun sequence; n=1; Vitis vinifera|Rep: Chromosome chr6 scaffold_3, whole genome shotgun sequence - Vitis vinifera (Grape), partial (21%)
osa-miR160(a-d)	GPA1649	BU986263	0	2	21	189	208	CCGUAUGUCCCUCGGUCCGU	GGCAUACAGGGAGCCAGGCA	similar to UniRef100_Q9AV47 Cluster: Auxin response factor 22; n=1; Oryza sativa Japonica Group|Rep: Auxin response factor 22 - Oryza sativa subsp. japonica (Rice), partial (28%)
osa-miR160(a-d)	GPA1649	TC174797	1	2	21	202	221	CCGUAUGUCCCUCGGUCCGU	GGGAUACAGGGAGCCAGGCA	similar to UniRef100_Q01I35 Cluster: Auxin responsive factor 10; n=2; Oryza sativa|Rep: Auxin responsive factor 10 - Oryza sativa subsp. indica (Rice), partial (25%)
osa-miR160(a-d)	GPA1649	BF622307	1	2	21	252	271	CCGUAUGUCCCUCGGUCCGU	UGCAUACAGGGAGCCAGGCA
osa-miR160(a-d)	GPA1649	TC176702	2	2	21	432	451	CCGUAUGUCCCUCGGUCCGU	GUCAUACAGAGAGCCAGGCA
osa-miR160(a-d)	GPA1649	BE196326	2.5	2	21	699	718	CCGUAUGUCCCUCGGUCCGU	GGUGGACGGGGAGCCAGGCA	homologue to UniRef100_P22244 Cluster: Protein synthesis inhibitor I; n=1; Hordeum vulgare|Rep: Protein synthesis inhibitor I - Hordeum vulgare (Barley), partial (47%)
osa-miR160(a-d)	GPA1649	AV835487	3	2	21	386	405	CCGUAUGUCCCUCGGUCCGU	GGAAUGCAGGGAGCCGGGCC
osa-miR160(a-d)	GPA1649	TC187722	3	2	21	797	816	CCGUAUGUCCCUCGGUCCGU	GACAUACAGAGAGCCAGGCU	similar to UniRef100_Q2QTL1 Cluster: Protein kinase domain containing protein, expressed; n=2; Oryza sativa|Rep: Protein kinase domain containing protein, expressed - Oryza sativa subsp. japonica (Rice), partial (25%)
osa-miR160(a-d)	GPA1649	BG369432	3	1	21	266	286	ACCGUAUGUCCCUCGGUCCGU	UGGCAUUCAGAAAGCCAGGCA	similar to UniRef100_A1CJP0 Cluster: Ribonucleoprotein, chloroplast; n=1; Aspergillus clavatus|Rep: Ribonucleoprotein, chloroplast - Aspergillus clavatus, partial (5%)
bdi-miR160(a,f)	P45NP3824	TC166238	1	2	21	369	388	CCGUAAGUCCCUCGGUCCGU	GGCAUACAGGGAGCCAGGCA	similar to UniRef100_A7NZK3 Cluster: Chromosome chr6 scaffold_3, whole genome shotgun sequence; n=1; Vitis vinifera|Rep: Chromosome chr6 scaffold_3, whole genome shotgun sequence - Vitis vinifera (Grape), partial (21%)
bdi-miR160(a,f)	P45NP3824	BU986263	1	2	21	189	208	CCGUAAGUCCCUCGGUCCGU	GGCAUACAGGGAGCCAGGCA	similar to UniRef100_Q9AV47 Cluster: Auxin response factor 22; n=1; Oryza sativa Japonica Group|Rep: Auxin response factor 22 - Oryza sativa subsp. japonica (Rice), partial (28%)
bdi-miR160(a,f)	P45NP3824	BG369432	2	1	21	266	286	ACCGUAAGUCCCUCGGUCCGU	UGGCAUUCAGAAAGCCAGGCA	similar to UniRef100_A1CJP0 Cluster: Ribonucleoprotein, chloroplast; n=1; Aspergillus clavatus|Rep: Ribonucleoprotein, chloroplast - Aspergillus clavatus, partial (5%)
bdi-miR160(a,f)	P45NP3824	BF622307	2	2	21	252	271	CCGUAAGUCCCUCGGUCCGU	UGCAUACAGGGAGCCAGGCA
bdi-miR160(a,f)	P45NP3824	TC174797	2	2	21	202	221	CCGUAAGUCCCUCGGUCCGU	GGGAUACAGGGAGCCAGGCA	similar to UniRef100_Q01I35 Cluster: Auxin responsive factor 10; n=2; Oryza sativa|Rep: Auxin responsive factor 10 - Oryza sativa subsp. indica (Rice), partial (25%)
bdi-miR160(a,f)	P45NP3824	TC162468	3	2	21	48	67	CCGUAAGUCCCUCGGUCCGU	GGUAUUCGGUGAGCUAGGUA	UniRef100_Q6Y2U8 Cluster: Betaine aldehyde dehydrogenase; n=1; Hordeum brevisubulatum|Rep: Betaine aldehyde dehydrogenase - Hordeum brevisubulatum, partial (13%)
bdi-miR160(a,f)	P45NP3824	TC176702	3	2	21	432	451	CCGUAAGUCCCUCGGUCCGU	GUCAUACAGAGAGCCAGGCA
bdi-miR160(a,f)	P45NP3824	TC176814	3	1	21	72	92	ACCGUAAGUCCCUCGGUCCGU	UGGCAUUCAGCGAGUUAGGUG	weakly similar to UniRef100_Q0DKZ6 Cluster: Os05g0133900 protein; n=1; Oryza sativa Japonica Group|Rep: Os05g0133900 protein - Oryza sativa subsp. japonica (Rice), partial (6%)
osa-miR164(a,b,f)	P51WP57	TC155543	1	2	21	807	826	CGUGCACGGGACGAAGAGGU	GCAAGUGCCCUGCUUCUCCA	UniRef100_A4HRC2 Cluster: NAC transcription factor; n=1; Hordeum vulgare subsp. vulgare|Rep: NAC transcription factor - Hordeum vulgare var. distichum (Two-rowed barley), complete
osa-miR164(a,b,f)	P51WP57	TC163720	1	2	21	644	663	CGUGCACGGGACGAAGAGGU	GCAAGUGCCCUGCUUCUCCA	similar to UniRef100_Q93XA7 Cluster: NAC domain protein NAC1; n=1; Phaseolus vulgaris|Rep: NAC domain protein NAC1 - Phaseolus vulgaris (Kidney bean) (French bean), partial (54%)
osa-miR164(a,b,f)	P51WP57	TC166803	1	2	21	360	379	CGUGCACGGGACGAAGAGGU	GCAAGUGCCCUGCUUCUCCA	similar to UniRef100_Q93XA7 Cluster: NAC domain protein NAC1; n=1; Phaseolus vulgaris|Rep: NAC domain protein NAC1 - Phaseolus vulgaris (Kidney bean) (French bean), partial (28%)
osa-miR164(a,b,f)	P51WP57	TC171173	1	2	21	507	526	CGUGCACGGGACGAAGAGGU	GCACGUGACCUGCUUCUCCA	similar to UniRef100_Q8H0I5 Cluster: OsNAC1 protein; n=1; Oryza sativa|Rep: OsNAC1 protein - Oryza sativa (Rice), partial (33%)
osa-miR164(a,b,f)	P51WP57	TC171026	1.5	2	21	119	138	CGUGCACGGGACGAAGAGGU	GGACGUGCUCUGCUUCUCCA	homologue to UniRef100_Q0E6U4 Cluster: Mitogen-activated protein kinase homolog 1; n=1; Festuca arundinacea|Rep: Mitogen-activated protein kinase homolog 1 - Festuca arundinacea (Tall fescue) (Schedonorus arundinaceus), complete
osa-miR164(a,b,f)	P51WP57	TC169662	2	2	21	721	740	CGUGCACGGGACGAAGAGGU	GCAAGUGUCCUGCUUCUCCG
osa-miR164(a,b,f)	P51WP57	BI956904	3	1	21	41	61	ACGUGCACGGGACGAAGAGGU	UGCUCUUGCCCUGCUUCUCCU	weakly similar to UniRef100_Q3HTK6 Cluster: Pherophorin-C1 protein precursor; n=1; Chlamydomonas reinhardtii|Rep: Pherophorin-C1 protein precursor - Chlamydomonas reinhardtii, partial (11%)
osa-miR164(a,b,f)	P51WP57	TC165544	3	1	21	147	167	ACGUGCACGGGACGAAGAGGU	UGCUCUUGCCCUGCUUCUCCU	similar to UniRef100_Q0QD30 Cluster: Phytosulfokine-alpha 1 precursor; n=1; Triticum aestivum|Rep: Phytosulfokine-alpha 1 precursor - Triticum aestivum (Wheat), partial (96%)
osa-miR164(a,b,f)	P51WP57	TC185852	3	2	21	360	379	CGUGCACGGGACGAAGAGGU	GUACGACUCCUGCUUCUCCA	similar to UniRef100_A7PVU9 Cluster: Chromosome chr8 scaffold_34, whole genome shotgun sequence; n=2; Vitis vinifera|Rep: Chromosome chr8 scaffold_34, whole genome shotgun sequence - Vitis vinifera (Grape), partial (19%)
osa-miR164(a,b,f)	P51WP57	DN156119	3	2	21	310	329	CGUGCACGGGACGAAGAGGU	GCACCUGCCUUCCUUCUUCA	weakly similar to UniRef100_Q8MJT0 Cluster: Sperm protamine-P1; n=1; Procolobus badius|Rep: Sperm protamine-P1 - Colobus badius (Red colobus) (Procolobus badius), partial (43%)
osa-miR164(a,b,f)	P51WP57	DN183772	3	2	21	339	358	CGUGCACGGGACGAAGAGGU	GCACGUGCCAUGCUUAUUCA	similar to UniRef100_Q10KN0 Cluster: Expressed protein; n=2; Oryza sativa Japonica Group|Rep: Expressed protein - Oryza sativa, partial (27%)
osa-miR164e [1]	P51WP39877	TC171173	2	2	21	507	526	AGUGCACGGGACGAAGAGGU	GCACGUGACCUGCUUCUCCA	similar to UniRef100_Q8H0I5 Cluster: OsNAC1 protein; n=1; Oryza sativa|Rep: OsNAC1 protein - Oryza sativa (Rice), partial (33%)
osa-miR164e [1]	P51WP39877	TC155543	2	2	21	807	826	AGUGCACGGGACGAAGAGGU	GCAAGUGCCCUGCUUCUCCA	UniRef100_A4HRC2 Cluster: NAC transcription factor; n=1; Hordeum vulgare subsp. vulgare|Rep: NAC transcription factor - Hordeum vulgare var. distichum (Two-rowed barley), complete
osa-miR164e [1]	P51WP39877	TC166803	2	2	21	360	379	AGUGCACGGGACGAAGAGGU	GCAAGUGCCCUGCUUCUCCA	similar to UniRef100_Q93XA7 Cluster: NAC domain protein NAC1; n=1; Phaseolus vulgaris|Rep: NAC domain protein NAC1 - Phaseolus vulgaris (Kidney bean) (French bean), partial (28%)
osa-miR164e [1]	P51WP39877	TC163720	2	2	21	644	663	AGUGCACGGGACGAAGAGGU	GCAAGUGCCCUGCUUCUCCA	similar to UniRef100_Q93XA7 Cluster: NAC domain protein NAC1; n=1; Phaseolus vulgaris|Rep: NAC domain protein NAC1 - Phaseolus vulgaris (Kidney bean) (French bean), partial (54%)
osa-miR164e [1]	P51WP39877	TC171026	2.5	2	21	119	138	AGUGCACGGGACGAAGAGGU	GGACGUGCUCUGCUUCUCCA	homologue to UniRef100_Q0E6U4 Cluster: Mitogen-activated protein kinase homolog 1; n=1; Festuca arundinacea|Rep: Mitogen-activated protein kinase homolog 1 - Festuca arundinacea (Tall fescue) (Schedonorus arundinaceus), complete
osa-miR164e [1]	P51WP39877	CV055214	3	1	21	642	662	AAGUGCACGGGACGAAGAGGU	UUAAUUUGCCCUGCUUUUCCA
osa-miR164e [1]	P51WP39877	BQ663843	3	1	21	227	247	AAGUGCACGGGACGAAGAGGU	UUCACGUGCCCUGUCUCUCCC	similar to UniRef100_Q6ETK5 Cluster: RNA recognition motif (RRM)-containing protein-like; n=2; Oryza sativa Japonica Group|Rep: RNA recognition motif (RRM)-containing protein-like - Oryza sativa subsp. japonica (Rice), partial (16%)
osa-miR164e [1]	P51WP39877	TC169662	3	2	21	721	740	AGUGCACGGGACGAAGAGGU	GCAAGUGUCCUGCUUCUCCG
osa-miR164e [1]	P51WP39877	TC186669	3	2	21	980	999	AGUGCACGGGACGAAGAGGU	UCACGUCCCGUGCUUCUCUG	weakly similar to UniRef100_A7Q0U8 Cluster: Chromosome chr7 scaffold_42, whole genome shotgun sequence; n=1; Vitis vinifera|Rep: Chromosome chr7 scaffold_42, whole genome shotgun sequence - Vitis vinifera (Grape), partial (29%)
osa-miR164e [3]	P51WP10424	TC166803	2	2	21	360	379	CGGGCACGGGACGAAGAGGU	GCAAGUGCCCUGCUUCUCCA	similar to UniRef100_Q93XA7 Cluster: NAC domain protein NAC1; n=1; Phaseolus vulgaris|Rep: NAC domain protein NAC1 - Phaseolus vulgaris (Kidney bean) (French bean), partial (28%)
osa-miR164e [3]	P51WP10424	TC171173	2	2	21	507	526	CGGGCACGGGACGAAGAGGU	GCACGUGACCUGCUUCUCCA	similar to UniRef100_Q8H0I5 Cluster: OsNAC1 protein; n=1; Oryza sativa|Rep: OsNAC1 protein - Oryza sativa (Rice), partial (33%)
osa-miR164e [3]	P51WP10424	TC163720	2	2	21	644	663	CGGGCACGGGACGAAGAGGU	GCAAGUGCCCUGCUUCUCCA	similar to UniRef100_Q93XA7 Cluster: NAC domain protein NAC1; n=1; Phaseolus vulgaris|Rep: NAC domain protein NAC1 - Phaseolus vulgaris (Kidney bean) (French bean), partial (54%)
osa-miR164e [3]	P51WP10424	TC155543	2	2	21	807	826	CGGGCACGGGACGAAGAGGU	GCAAGUGCCCUGCUUCUCCA	UniRef100_A4HRC2 Cluster: NAC transcription factor; n=1; Hordeum vulgare subsp. vulgare|Rep: NAC transcription factor - Hordeum vulgare var. distichum (Two-rowed barley), complete
osa-miR164e [3]	P51WP10424	AJ436734	2.5	2	21	75	94	CGGGCACGGGACGAAGAGGU	GUCCGUGCUCUGCUUCUUCU
osa-miR164e [3]	P51WP10424	BI956904	2.5	1	21	41	61	ACGGGCACGGGACGAAGAGGU	UGCUCUUGCCCUGCUUCUCCU	weakly similar to UniRef100_Q3HTK6 Cluster: Pherophorin-C1 protein precursor; n=1; Chlamydomonas reinhardtii|Rep: Pherophorin-C1 protein precursor - Chlamydomonas reinhardtii, partial (11%)
osa-miR164e [3]	P51WP10424	TC166755	2.5	2	21	764	783	CGGGCACGGGACGAAGAGGU	GUCCGUGCUCUGCUUCUUCU	similar to UniRef100_Q2QXF1 Cluster: Harpin-induced protein 1 containing protein, expressed; n=2; Oryza sativa|Rep: Harpin-induced protein 1 containing protein, expressed - Oryza sativa subsp. japonica (Rice), partial (98%)
osa-miR164e [3]	P51WP10424	TC165544	2.5	1	21	147	167	ACGGGCACGGGACGAAGAGGU	UGCUCUUGCCCUGCUUCUCCU	similar to UniRef100_Q0QD30 Cluster: Phytosulfokine-alpha 1 precursor; n=1; Triticum aestivum|Rep: Phytosulfokine-alpha 1 precursor - Triticum aestivum (Wheat), partial (96%)
osa-miR164e [3]	P51WP10424	TC167610	3	2	21	84	103	CGGGCACGGGACGAAGAGGU	GCUCGUGGCCUUCUUCUUCA
osa-miR164e [3]	P51WP10424	TC169662	3	2	21	721	740	CGGGCACGGGACGAAGAGGU	GCAAGUGUCCUGCUUCUCCG
osa-miR164e [3]	P51WP10424	TC168122	3	1	21	657	677	ACGGGCACGGGACGAAGAGGU	UCCCUGUGCUUUGCUUCUUCA	homologue to UniRef100_A3VWT1 Cluster: Elongation factor Ts; n=1; Roseovarius sp. 217|Rep: Elongation factor Ts - Roseovarius sp. 217, partial (5%)
osa-miR164e [3]	P51WP10424	TC158244	3	2	21	544	563	CGGGCACGGGACGAAGAGGU	GCUCGUGGCCUUCUUCUUCA
osa-miR164e [3]	P51WP10424	TC194400	3	1	21	193	213	ACGGGCACGGGACGAAGAGGU	UGCCAGUGCCAAGCUUCUCCA	similar to UniRef100_Q8GTB9 Cluster: Glutathione transferase F4; n=1; Triticum aestivum|Rep: Glutathione transferase F4 - Triticum aestivum (Wheat), partial (68%)
osa-miR164e [3]	P51WP10424	BY849316	3	2	21	257	276	CGGGCACGGGACGAAGAGGU	GCUCGUCCCCUCCUUCUCCG	similar to UniRef100_Q0JP16 Cluster: Os01g0251000 protein; n=2; Oryza sativa Japonica Group|Rep: Os01g0251000 protein - Oryza, partial (23%)
osa-miR164e [3]	P51WP10424	TC161648	3	1	21	73	93	ACGGGCACGGGACGAAGAGGU	UGGCCGCGCCCUUCUUCUCCA	similar to UniRef100_A7QY27 Cluster: Chromosome undetermined scaffold_237, whole genome shotgun sequence; n=1; Vitis vinifera|Rep: Chromosome undetermined scaffold_237, whole genome shotgun sequence - Vitis vinifera (Grape), partial (71%)
osa-miR164e [3]	P51WP10424	TC164851	3	2	21	400	419	CGGGCACGGGACGAAGAGGU	GCCCUUGCUUUGCUUUUCCG	similar to UniRef100_Q84JT4 Cluster: Name; n=2; Oryza sativa|Rep: Name - Oryza sativa subsp. japonica (Rice), partial (17%)
osa-miR164e [3]	P51WP10424	BQ759727	3	2	21	199	218	CGGGCACGGGACGAAGAGGU	GCCCGUGCUCUGCUUGUCUG	weakly similar to UniRef100_A9D1M3 Cluster: Sulfatase; n=1; Hoeflea phototrophica DFL-43|Rep: Sulfatase - Hoeflea phototrophica DFL-43, partial (3%)
osa-miR164e [3]	P51WP10424	EX584933	3	2	21	564	583	CGGGCACGGGACGAAGAGGU	GCCCUUGCUUUGCUUUUCCG	similar to UniRef100_Q84JT4 Cluster: Name; n=2; Oryza sativa|Rep: Name - Oryza sativa subsp. japonica (Rice), partial (30%)
osa-miR164e [3]	P51WP10424	TC179256	3	1	21	76	96	ACGGGCACGGGACGAAGAGGU	UGCUCGUGCCCUGCUCCUCCU	similar to UniRef100_P84516 Cluster: Cationic peroxidase SPC4 precursor; n=1; Sorghum bicolor|Rep: Cationic peroxidase SPC4 precursor - Sorghum bicolor (Sorghum) (Sorghum vulgare), partial (62%)
osa-miR164e [3]	P51WP10424	TC174752	3	2	21	181	200	CGGGCACGGGACGAAGAGGU	GUCCGUCCCCUGCUUCUUCU
osa-miR164e [3]	P51WP10424	TC181391	3	2	21	585	604	CGGGCACGGGACGAAGAGGU	GCUCGUGGCCUUCUUCUUCA
osa-miR164e [3]	P51WP10424	TC160377	3	1	21	603	623	ACGGGCACGGGACGAAGAGGU	UGUCCCUGCCCAGCUUCUUCA	similar to UniRef100_Q8LQ68 Cluster: Hexokinase-6; n=3; Oryza sativa|Rep: Hexokinase-6 - Oryza sativa subsp. japonica (Rice), partial (16%)
osa-miR166(a-d,f,n)	P51WP14	BY841849	2.5	1	21	57	77	CCCCUUACUUCGGACCAGGCU	GGGGAAUGUUGUCUGGUCCGA	homologue to UniRef100_UPI00006A1C60 Cluster: nischarin; n=1; Xenopus tropicalis|Rep: nischarin - Xenopus tropicalis, partial (1%)
osa-miR166(a-d,f,n)	P51WP14	CV063912	3	2	21	660	679	CCCUUACUUCGGACCAGGCU	AGGAAAGAGGUCUGGUCCGA	weakly similar to UniRef100_A7R0J5 Cluster: Chromosome undetermined scaffold_310, whole genome shotgun sequence; n=1; Vitis vinifera|Rep: Chromosome undetermined scaffold_310, whole genome shotgun sequence - Vitis vinifera (Grape), partial (28%)
osa-miR166(a-d,f,n)	P51WP14	TC188544	3	2	21	589	608	CCCUUACUUCGGACCAGGCU	GGGAGUGACGCCUGGUACGA	weakly similar to UniRef100_Q2UMD7 Cluster: Predicted protein; n=1; Aspergillus oryzae|Rep: Predicted protein - Aspergillus oryzae, partial (19%)
bdi-miR166g	P51WP186	CV063912	2	2	21	660	679	UCCUUACUUCGGACCAGGCU	AGGAAAGAGGUCUGGUCCGA	weakly similar to UniRef100_A7R0J5 Cluster: Chromosome undetermined scaffold_310, whole genome shotgun sequence; n=1; Vitis vinifera|Rep: Chromosome undetermined scaffold_310, whole genome shotgun sequence - Vitis vinifera (Grape), partial (28%)
bdi-miR166g	P51WP186	TC155175	3	1	21	849	869	UUCCUUACUUCGGACCAGGCU	AAGGACUGAAGCAUGGUUUGA	homologue to UniRef100_Q5JK78 Cluster: Ubiquitin carboxyl-terminal hydrolase; n=1; Oryza sativa Japonica Group|Rep: Ubiquitin carboxyl-terminal hydrolase - Oryza sativa subsp. japonica (Rice), complete
bdi-miR166g	P51WP186	TC157773	3	1	21	251	271	UUCCUUACUUCGGACCAGGCU	AAGGACUGAAGCAUGGUUUGA	homologue to UniRef100_Q5JK78 Cluster: Ubiquitin carboxyl-terminal hydrolase; n=1; Oryza sativa Japonica Group|Rep: Ubiquitin carboxyl-terminal hydrolase - Oryza sativa subsp. japonica (Rice), partial (60%)
osa-miR167(a-c)	P51WP60	DN178141	3	1	21	249	269	AUCUAGUACGACCGUCGAAGU	UAGAUUAUGCUGACAGCAUCA	weakly similar to UniRef100_Q94CU5 Cluster: Serine/threonine-protein kinase Nek5; n=1; Oryza sativa Japonica Group|Rep: Serine/threonine-protein kinase Nek5 - Oryza sativa subsp. japonica (Rice), partial (19%)
osa-miR167(a-c)	P51WP60	TC168686	3	1	21	401	421	AUCUAGUACGACCGUCGAAGU	UGGGUCAUGAUGGCAGUUUUA	similar to UniRef100_A7NYL3 Cluster: Chromosome chr6 scaffold_3, whole genome shotgun sequence; n=1; Vitis vinifera|Rep: Chromosome chr6 scaffold_3, whole genome shotgun sequence - Vitis vinifera (Grape), partial (49%)
bdi-miR167c	P51WP5353	TC168686	3	2	21	402	421	UCUAGUACGACCGUCGAAGU	GGGUCAUGAUGGCAGUUUUA	similar to UniRef100_A7NYL3 Cluster: Chromosome chr6 scaffold_3, whole genome shotgun sequence; n=1; Vitis vinifera|Rep: Chromosome chr6 scaffold_3, whole genome shotgun sequence - Vitis vinifera (Grape), partial (49%)
bdi-miR167c	P51WP5353	DN178141	3	2	21	250	269	UCUAGUACGACCGUCGAAGU	AGAUUAUGCUGACAGCAUCA	weakly similar to UniRef100_Q94CU5 Cluster: Serine/threonine-protein kinase Nek5; n=1; Oryza sativa Japonica Group|Rep: Serine/threonine-protein kinase Nek5 - Oryza sativa subsp. japonica (Rice), partial (19%)
osa-miR168a	P45NP1	NP315934	1.5	1	21	713	733	CAGGGCUAGACGUGGUUCGCU	GUCCCGAUCUGAGCCAAGCGA	GB|X59248.1|CAA41936.1 flame chlorosis virus-like agent [Hordeum vulgare]
osa-miR168a	P45NP1	TC180473	3	1	21	28	48	CAGGGCUAGACGUGGUUCGCU	GUCUCGAUCCGCACCGAGCGC	homologue to UniRef100_Q84V02 Cluster: Vacuolar membrane ATPase subunit c''; n=1; Citrus limon|Rep: Vacuolar membrane ATPase subunit c'' - Citrus limon (Lemon), partial (94%)
osa-miR168a	P45NP1	TC155188	3	2	21	174	193	AGGGCUAGACGUGGUUCGCU	UCCCGCCUUGCACCAAGUGA	homologue to UniRef100_Q9SBM1 Cluster: Hydroxyproline-rich glycoprotein DZ-HRGP precursor; n=1; Volvox carteri f. nagariensis|Rep: Hydroxyproline-rich glycoprotein DZ-HRGP precursor - Volvox carteri f. nagariensis, partial (5%)
osa-miR168a	P45NP1	TC173236	3	2	21	214	233	AGGGCUAGACGUGGUUCGCU	UCCUGGUCUGCUCCAAGUGG	similar to UniRef100_P36417 Cluster: G-box-binding factor; n=2; Dictyostelium discoideum|Rep: G-box-binding factor - Dictyostelium discoideum (Slime mold), partial (7%)
osa-miR168b [2]	P51WP106277	TC192830	2.5	1	21	606	626	AAGGGCUCGACGUGGUUCGCU	UUCCCGAGCUGCACCAAGCCC	similar to UniRef100_Q0JAZ2 Cluster: Os04g0566500 protein; n=1; Oryza sativa Japonica Group|Rep: Os04g0566500 protein - Oryza sativa subsp. japonica (Rice), partial (30%)
osa-miR168b [2]	P51WP106277	NP315934	2.5	2	21	714	733	AGGGCUCGACGUGGUUCGCU	UCCCGAUCUGAGCCAAGCGA	GB|X59248.1|CAA41936.1 flame chlorosis virus-like agent [Hordeum vulgare]
osa-miR168b [2]	P51WP106277	TC179564	2.5	1	21	171	191	AAGGGCUCGACGUGGUUCGCU	UUCCCGAGCUGCACCAAGCAC	similar to UniRef100_Q0JAZ2 Cluster: Os04g0566500 protein; n=1; Oryza sativa Japonica Group|Rep: Os04g0566500 protein - Oryza sativa subsp. japonica (Rice), partial (31%)
osa-miR168b [2]	P51WP106277	TC164104	3	2	21	195	214	AGGGCUCGACGUGGUUCGCU	UCUCGGGCUGCAACAAGCGU	homologue to UniRef100_Q0DZX4 Cluster: Os02g0593400 protein; n=1; Oryza sativa Japonica Group|Rep: Os02g0593400 protein - Oryza sativa subsp. japonica (Rice), complete
osa-miR168b [2]	P51WP106277	TC167883	3	2	21	339	359	AGGGCU-CGACGUGGUUCGCU	UCCCGAAGCGGCACCAAGCGA
osa-miR168b [2]	P51WP106277	TC155188	3	2	21	174	193	AGGGCUCGACGUGGUUCGCU	UCCCGCCUUGCACCAAGUGA	homologue to UniRef100_Q9SBM1 Cluster: Hydroxyproline-rich glycoprotein DZ-HRGP precursor; n=1; Volvox carteri f. nagariensis|Rep: Hydroxyproline-rich glycoprotein DZ-HRGP precursor - Volvox carteri f. nagariensis, partial (5%)
(07)-miR168b	GPB390	NP315934	2	1	21	713	733	UAGGGCUAGACGUGGUUCGCU	GUCCCGAUCUGAGCCAAGCGA	GB|X59248.1|CAA41936.1 flame chlorosis virus-like agent [Hordeum vulgare]
(07)-miR168b	GPB390	TC155188	3	1	21	173	193	UAGGGCUAGACGUGGUUCGCU	AUCCCGCCUUGCACCAAGUGA	homologue to UniRef100_Q9SBM1 Cluster: Hydroxyproline-rich glycoprotein DZ-HRGP precursor; n=1; Volvox carteri f. nagariensis|Rep: Hydroxyproline-rich glycoprotein DZ-HRGP precursor - Volvox carteri f. nagariensis, partial (5%)
(07)-miR168b	GPB390	TC173236	3	2	21	214	233	AGGGCUAGACGUGGUUCGCU	UCCUGGUCUGCUCCAAGUGG	similar to UniRef100_P36417 Cluster: G-box-binding factor; n=2; Dictyostelium discoideum|Rep: G-box-binding factor - Dictyostelium discoideum (Slime mold), partial (7%)
(07)-miR168b [2]	P51WP147	TC192830	2.5	2	21	607	626	AGGGCUCGACGUGGUUCGCU	UCCCGAGCUGCACCAAGCCC	similar to UniRef100_Q0JAZ2 Cluster: Os04g0566500 protein; n=1; Oryza sativa Japonica Group|Rep: Os04g0566500 protein - Oryza sativa subsp. japonica (Rice), partial (30%)
(07)-miR168b [2]	P51WP147	TC179564	2.5	2	21	172	191	AGGGCUCGACGUGGUUCGCU	UCCCGAGCUGCACCAAGCAC	similar to UniRef100_Q0JAZ2 Cluster: Os04g0566500 protein; n=1; Oryza sativa Japonica Group|Rep: Os04g0566500 protein - Oryza sativa subsp. japonica (Rice), partial (31%)
(07)-miR168b [2]	P51WP147	NP315934	2.5	1	21	713	733	CAGGGCUCGACGUGGUUCGCU	GUCCCGAUCUGAGCCAAGCGA	GB|X59248.1|CAA41936.1 flame chlorosis virus-like agent [Hordeum vulgare]
(07)-miR168b [2]	P51WP147	TC155188	3	2	21	174	193	AGGGCUCGACGUGGUUCGCU	UCCCGCCUUGCACCAAGUGA	homologue to UniRef100_Q9SBM1 Cluster: Hydroxyproline-rich glycoprotein DZ-HRGP precursor; n=1; Volvox carteri f. nagariensis|Rep: Hydroxyproline-rich glycoprotein DZ-HRGP precursor - Volvox carteri f. nagariensis, partial (5%)
(07)-miR168b [2]	P51WP147	TC167883	3	1	21	338	359	CAGGGCU-CGACGUGGUUCGCU	GUCCCGAAGCGGCACCAAGCGA
(07)-miR168b [2]	P51WP147	TC164104	3	2	21	195	214	AGGGCUCGACGUGGUUCGCU	UCUCGGGCUGCAACAAGCGU	homologue to UniRef100_Q0DZX4 Cluster: Os02g0593400 protein; n=1; Oryza sativa Japonica Group|Rep: Os02g0593400 protein - Oryza sativa subsp. japonica (Rice), complete
(09)-miR168b [3]	P51WP151	BI956340	2.5	2	21	321	340	CGGGCUAGACGUGGUUCGCU	GCACGGUCUGCAUCGAGCGA	weakly similar to UniRef100_Q5VUA4-2 Cluster: Isoform 2 of Q5VUA4 ; n=1; Homo sapiens|Rep: Isoform 2 of Q5VUA4 - Homo sapiens (Human), partial (3%)
(09)-miR168b [3]	P51WP151	NP315934	2.5	1	21	713	733	CCGGGCUAGACGUGGUUCGCU	GUCCCGAUCUGAGCCAAGCGA	GB|X59248.1|CAA41936.1 flame chlorosis virus-like agent [Hordeum vulgare]
(09)-miR168b [3]	P51WP151	TC169475	3	2	21	184	203	CGGGCUAGACGUGGUUCGCU	GCGCGCUCUGCGCCAAGCGG
(09)-miR168b [3]	P51WP151	TC162762	3	2	21	1242	1261	CGGGCUAGACGUGGUUCGCU	GUUCGAUCUGCAGCGGGCGA
(09)-miR168b [3]	P51WP151	TC186984	3	1	21	270	290	CCGGGCUAGACGUGGUUCGCU	GGCCUGAUCUGCUCCGAGUGG	similar to UniRef100_A7R2A3 Cluster: Chromosome undetermined scaffold_410, whole genome shotgun sequence; n=1; Vitis vinifera|Rep: Chromosome undetermined scaffold_410, whole genome shotgun sequence - Vitis vinifera (Grape), partial (48%)
(09)-miR168b [3]	P51WP151	TC156897	3	2	21	161	180	CGGGCUAGACGUGGUUCGCU	GCGCGCUCUGCGCCAAGCGG
bdi-miR168a	GPA5105	TC181701	2.5	1	20	290	309	CAGGGCUAGACGGGUUCGCU	GUGCCGAGCUGCCCGAGCGA
bdi-miR168a	GPA5105	TC174054	3	1	20	454	473	CAGGGCUAGACGGGUUCGCU	GUCCCGGUCUACCUAGGCGG	similar to UniRef100_Q0J8P7 Cluster: Os08g0100600 protein; n=2; Oryza sativa Japonica Group|Rep: Os08g0100600 protein - Oryza sativa subsp. japonica (Rice), partial (72%)
bdi-miR168a	GPA5105	TC182877	3	1	20	857	876	CAGGGCUAGACGGGUUCGCU	GCCCGGAUCUGGCCAAGCGA
bdi-miR168a	GPA5105	TC164144	3	1	20	503	522	CAGGGCUAGACGGGUUCGCU	GUCCCACUUUGCCCAGGCGA	weakly similar to UniRef100_UPI00001D9764 Cluster: pIIIa; n=2; Fowl adenovirus D|Rep: pIIIa - Fowl adenovirus 9, partial (4%)
bdi-miR168a	GPA5105	NP315934	3	1	20	713	733	CAGGGCUAGACG-GGUUCGCU	GUCCCGAUCUGAGCCAAGCGA	GB|X59248.1|CAA41936.1 flame chlorosis virus-like agent [Hordeum vulgare]
osa-miR169(h-m)	P51WP5129	TC157944	2	1	21	928	948	GUCCGUUCAGUAGGAACCGAU	CAGGCAACUCAUCCUUGGCUU	similar to UniRef100_Q0DX39 Cluster: Os02g0776400 protein; n=2; Oryza sativa Japonica Group|Rep: Os02g0776400 protein - Oryza sativa subsp. japonica (Rice), partial (6%)
osa-miR169(h-m)	P51WP5129	TC159165	2.5	1	21	541	561	GUCCGUUCAGUAGGAACCGAU	CAGGCAAUUCAUUCUUGGCUU	similar to UniRef100_Q10EQ4 Cluster: CCAAT-binding transcription factor subunit B family protein, expressed; n=1; Oryza sativa Japonica Group|Rep: CCAAT-binding transcription factor subunit B family protein, expressed - Oryza sativa subsp. japonica (Rice), partial (43%)
osa-miR169(h-m)	P51WP5129	BG414720	2.5	1	21	301	321	GUCCGUUCAGUAGGAACCGAU	CAGGCAAUUCAUUCUUGGCUU	homologue to UniRef100_Q10EQ4 Cluster: CCAAT-binding transcription factor subunit B family protein, expressed; n=1; Oryza sativa Japonica Group|Rep: CCAAT-binding transcription factor subunit B family protein, expressed - Oryza sativa subsp. japonica (Rice), partial (12%)
osa-miR169(h-m)	P51WP5129	TC169175	3	2	21	1090	1109	UCCGUUCAGUAGGAACCGAU	UGGCAAUUCAUCCUUGGCUU
osa-miR169(h-m)	P51WP5129	TC169842	3	1	21	921	941	GUCCGUUCAGUAGGAACCGAU	CUGGCAAAUCAUCCUUGGCUU	homologue to UniRef100_Q6Q1C7 Cluster: CCAAT-box transcription factor complex WHAP4; n=1; Triticum aestivum|Rep: CCAAT-box transcription factor complex WHAP4 - Triticum aestivum (Wheat), complete
osa-miR169(h-m)	P51WP5129	TC160117	3	1	21	429	449	GUCCGUUCAGUAGGAACCGAU	CUGGCAAAUCAUCCUUGGCUU	homologue to UniRef100_Q6Q1B9 Cluster: CCAAT-box transcription factor complex WHAP12; n=1; Triticum aestivum|Rep: CCAAT-box transcription factor complex WHAP12 - Triticum aestivum (Wheat), partial (38%)
osa-miR169(n,o)	GPB6437	BG414720	2	2	21	302	321	UCCGUUCAGUAAGAACCGAU	AGGCAAUUCAUUCUUGGCUU	homologue to UniRef100_Q10EQ4 Cluster: CCAAT-binding transcription factor subunit B family protein, expressed; n=1; Oryza sativa Japonica Group|Rep: CCAAT-binding transcription factor subunit B family protein, expressed - Oryza sativa subsp. japonica (Rice), partial (12%)
osa-miR169(n,o)	GPB6437	TC159165	2	2	21	542	561	UCCGUUCAGUAAGAACCGAU	AGGCAAUUCAUUCUUGGCUU	similar to UniRef100_Q10EQ4 Cluster: CCAAT-binding transcription factor subunit B family protein, expressed; n=1; Oryza sativa Japonica Group|Rep: CCAAT-binding transcription factor subunit B family protein, expressed - Oryza sativa subsp. japonica (Rice), partial (43%)
osa-miR169(n,o)	GPB6437	TC177171	2.5	1	21	721	741	AUCCGUUCAGUAAGAACCGAU	UGGGCAAUUCAUUCUUGGCUC	similar to UniRef100_Q2QM38 Cluster: CCAAT-binding transcription factor subunit B family protein, expressed; n=1; Oryza sativa Japonica Group|Rep: CCAAT-binding transcription factor subunit B family protein, expressed - Oryza sativa subsp. japonica (Rice), partial (56%)
osa-miR169(n,o)	GPB6437	TC175938	2.5	1	21	87	107	AUCCGUUCAGUAAGAACCGAU	UGGGCAAUUCAUUCUUGGCUC
osa-miR169(n,o)	GPB6437	TC157944	3	2	21	929	948	UCCGUUCAGUAAGAACCGAU	AGGCAACUCAUCCUUGGCUU	similar to UniRef100_Q0DX39 Cluster: Os02g0776400 protein; n=2; Oryza sativa Japonica Group|Rep: Os02g0776400 protein - Oryza sativa subsp. japonica (Rice), partial (6%)
osa-miR169a	GPB2134	TC169175	2.5	2	21	1090	1109	GCCGUUCAGUAGGAACCGAC	UGGCAAUUCAUCCUUGGCUU
osa-miR169a	GPB2134	TC160117	2.5	2	21	430	449	GCCGUUCAGUAGGAACCGAC	UGGCAAAUCAUCCUUGGCUU	homologue to UniRef100_Q6Q1B9 Cluster: CCAAT-box transcription factor complex WHAP12; n=1; Triticum aestivum|Rep: CCAAT-box transcription factor complex WHAP12 - Triticum aestivum (Wheat), partial (38%)
osa-miR169a	GPB2134	TC169842	2.5	2	21	922	941	GCCGUUCAGUAGGAACCGAC	UGGCAAAUCAUCCUUGGCUU	homologue to UniRef100_Q6Q1C7 Cluster: CCAAT-box transcription factor complex WHAP4; n=1; Triticum aestivum|Rep: CCAAT-box transcription factor complex WHAP4 - Triticum aestivum (Wheat), complete
osa-miR169a	GPB2134	TC163737	2.5	2	21	1042	1061	GCCGUUCAGUAGGAACCGAC	CGGCAAGUUAGUUUUGGCUG	similar to UniRef100_Q8W306 Cluster: SRPK4; n=3; Oryza sativa|Rep: SRPK4 - Oryza sativa (Rice), partial (36%)
osa-miR169a	GPB2134	TC157944	3	2	21	929	948	GCCGUUCAGUAGGAACCGAC	AGGCAACUCAUCCUUGGCUU	similar to UniRef100_Q0DX39 Cluster: Os02g0776400 protein; n=2; Oryza sativa Japonica Group|Rep: Os02g0776400 protein - Oryza sativa subsp. japonica (Rice), partial (6%)
osa-miR169a	GPB2134	TC180603	3	2	21	26	45	GCCGUUCAGUAGGAACCGAC	CUGCAAUUCAGCCUUGGCUG	homologue to UniRef100_Q5ZDA3 Cluster: Membrane protein-like; n=1; Oryza sativa Japonica Group|Rep: Membrane protein-like - Oryza sativa subsp. japonica (Rice), partial (47%)
osa-miR169a	GPB2134	BQ458955	3	2	21	473	492	GCCGUUCAGUAGGAACCGAC	UGGCGCGACAUCCUUGGCUG	similar to UniRef100_Q0DCR8 Cluster: Os06g0298200 protein; n=1; Oryza sativa Japonica Group|Rep: Os06g0298200 protein - Oryza sativa subsp. japonica (Rice), partial (28%)
(09)-miR169i	P45NP20061	TC157944	2	3	23	928	948	GUCCGUUUAGUAGGAACCGAU	CAGGCAACUCAUCCUUGGCUU	similar to UniRef100_Q0DX39 Cluster: Os02g0776400 protein; n=2; Oryza sativa Japonica Group|Rep: Os02g0776400 protein - Oryza sativa subsp. japonica (Rice), partial (6%)
(09)-miR169i	P45NP20061	BG414720	2.5	3	23	301	321	GUCCGUUUAGUAGGAACCGAU	CAGGCAAUUCAUUCUUGGCUU	homologue to UniRef100_Q10EQ4 Cluster: CCAAT-binding transcription factor subunit B family protein, expressed; n=1; Oryza sativa Japonica Group|Rep: CCAAT-binding transcription factor subunit B family protein, expressed - Oryza sativa subsp. japonica (Rice), partial (12%)
(09)-miR169i	P45NP20061	TC159165	2.5	3	23	541	561	GUCCGUUUAGUAGGAACCGAU	CAGGCAAUUCAUUCUUGGCUU	similar to UniRef100_Q10EQ4 Cluster: CCAAT-binding transcription factor subunit B family protein, expressed; n=1; Oryza sativa Japonica Group|Rep: CCAAT-binding transcription factor subunit B family protein, expressed - Oryza sativa subsp. japonica (Rice), partial (43%)
(09)-miR169i	P45NP20061	TC160117	3	1	23	427	449	GUGUCCGUUUAGUAGGAACCGAU	CCCUGGCAAAUCAUCCUUGGCUU	homologue to UniRef100_Q6Q1B9 Cluster: CCAAT-box transcription factor complex WHAP12; n=1; Triticum aestivum|Rep: CCAAT-box transcription factor complex WHAP12 - Triticum aestivum (Wheat), partial (38%)
(09)-miR169i	P45NP20061	TC174318	3	2	23	859	880	UGUCCGUUUAGUAGGAACCGAU	ACAGGCGGAUCAUCCUUGUUUA	similar to UniRef100_Q6DLC7 Cluster: Omega gliadin; n=1; Aegilops tauschii|Rep: Omega gliadin - Aegilops tauschii (Tausch's goatgrass) (Aegilops squarrosa), partial (57%)
(09)-miR169i	P45NP20061	TC169842	3	1	23	919	941	GUGUCCGUUUAGUAGGAACCGAU	CCCUGGCAAAUCAUCCUUGGCUU	homologue to UniRef100_Q6Q1C7 Cluster: CCAAT-box transcription factor complex WHAP4; n=1; Triticum aestivum|Rep: CCAAT-box transcription factor complex WHAP4 - Triticum aestivum (Wheat), complete
bdi-miR169f	P45NP1509	TC169842	2.5	1	20	922	941	GCCGUUCAGUAGGAACCGAU	UGGCAAAUCAUCCUUGGCUU	homologue to UniRef100_Q6Q1C7 Cluster: CCAAT-box transcription factor complex WHAP4; n=1; Triticum aestivum|Rep: CCAAT-box transcription factor complex WHAP4 - Triticum aestivum (Wheat), complete
bdi-miR169f	P45NP1509	TC169175	2.5	1	20	1090	1109	GCCGUUCAGUAGGAACCGAU	UGGCAAUUCAUCCUUGGCUU
bdi-miR169f	P45NP1509	TC160117	2.5	1	20	430	449	GCCGUUCAGUAGGAACCGAU	UGGCAAAUCAUCCUUGGCUU	homologue to UniRef100_Q6Q1B9 Cluster: CCAAT-box transcription factor complex WHAP12; n=1; Triticum aestivum|Rep: CCAAT-box transcription factor complex WHAP12 - Triticum aestivum (Wheat), partial (38%)
bdi-miR169f	P45NP1509	DN184066	3	1	20	8	27	GCCGUUCAGUAGGAACCGAU	CGCCAAGUCGGCCUUGGUUA
bdi-miR169f	P45NP1509	TC186179	3	1	20	636	655	GCCGUUCAGUAGGAACCGAU	UGGAAAGACAUCUUUGGCUA	UniRef100_Q6RS97 Cluster: Lon protease homolog; n=1; Triticum aestivum|Rep: Lon protease homolog - Triticum aestivum (Wheat), partial (41%)
bdi-miR169f	P45NP1509	TC157944	3	1	20	929	948	GCCGUUCAGUAGGAACCGAU	AGGCAACUCAUCCUUGGCUU	similar to UniRef100_Q0DX39 Cluster: Os02g0776400 protein; n=2; Oryza sativa Japonica Group|Rep: Os02g0776400 protein - Oryza sativa subsp. japonica (Rice), partial (6%)
bdi-miR169f	P45NP1509	TC163737	3	1	20	1042	1061	GCCGUUCAGUAGGAACCGAU	CGGCAAGUUAGUUUUGGCUG	similar to UniRef100_Q8W306 Cluster: SRPK4; n=3; Oryza sativa|Rep: SRPK4 - Oryza sativa (Rice), partial (36%)
osa-miR171(b-f)	P45NP1952	BQ461013	0.5	1	21	239	259	CUAUAACCGUGCCGAGUUAGU	GAUAUUGGCGCGGCUCAAUCA	similar to UniRef100_Q6H6L2 Cluster: Scl1 protein; n=2; Oryza sativa Japonica Group|Rep: Scl1 protein - Oryza sativa subsp. japonica (Rice), partial (27%)
osa-miR171(b-f)	P45NP1952	CD054872	3	2	21	141	160	UAUAACCGUGCCGAGUUAGU	AUACUGGCACAGAUCAAUCA
osa-miR171a	P45NP6428	BQ461013	0	1	21	239	259	CUAUAACCGCGCCGAGUUAGU	GAUAUUGGCGCGGCUCAAUCA	similar to UniRef100_Q6H6L2 Cluster: Scl1 protein; n=2; Oryza sativa Japonica Group|Rep: Scl1 protein - Oryza sativa subsp. japonica (Rice), partial (27%)
osa-miR390	P51WP689	TC194504	3	1	21	79	99	CCGCGAUAGGGAGGACUCGAA	GGCGCUGUCCUUCUUCAGCUU
osa-miR393 [2]	GPB62	TC168970	2	2	21	1201	1220	AGUUACGCUAGGGAAACCUU	ACAAUGCGAUCCCUUUGGAU	similar to UniRef100_Q0DKP3 Cluster: Os05g0150500 protein; n=3; Oryza sativa|Rep: Os05g0150500 protein - Oryza sativa subsp. japonica (Rice), partial (77%)
osa-miR393 [2]	GPB62	TC164935	2	2	21	86	105	AGUUACGCUAGGGAAACCUU	ACAAUGCGAUCCCUUUGGAU	similar to UniRef100_Q0DKP3 Cluster: Os05g0150500 protein; n=3; Oryza sativa|Rep: Os05g0150500 protein - Oryza sativa subsp. japonica (Rice), partial (15%)
osa-miR393 [2]	GPB62	TC171921	2	2	21	421	440	AGUUACGCUAGGGAAACCUU	ACAAUGCGAUCCCUUUGGAU	similar to UniRef100_A7PA10 Cluster: Chromosome chr14 scaffold_9, whole genome shotgun sequence; n=1; Vitis vinifera|Rep: Chromosome chr14 scaffold_9, whole genome shotgun sequence - Vitis vinifera (Grape), partial (30%)
osa-miR393 [2]	GPB62	CX626993	3	1	21	64	84	UAGUUACGCUAGGGAAACCUU	AUCACUCCGCUCCCUUUGGAA
osa-miR393 [2]	GPB62	TC165865	3	1	21	207	227	UAGUUACGCUAGGGAAACCUU	GUUGAUGGGAUCCCUUUGGAG	similar to UniRef100_A7PMM8 Cluster: Chromosome chr14 scaffold_21, whole genome shotgun sequence; n=1; Vitis vinifera|Rep: Chromosome chr14 scaffold_21, whole genome shotgun sequence - Vitis vinifera (Grape), partial (74%)
osa-miR393 [2]	GPB62	TC193990	3	1	21	633	653	UAGUUACGCUAGGGAAACCUU	GUUGAUGGGAUCCCUUUGGAG	similar to UniRef100_A7PMM8 Cluster: Chromosome chr14 scaffold_21, whole genome shotgun sequence; n=1; Vitis vinifera|Rep: Chromosome chr14 scaffold_21, whole genome shotgun sequence - Vitis vinifera (Grape), partial (56%)
osa-miR393 [2]	GPB62	BI953281	3	2	21	211	230	AGUUACGCUAGGGAAACCUU	ACAAUGCUAUCCCUUUGGAU	similar to UniRef100_Q0DKP3 Cluster: Os05g0150500 protein; n=3; Oryza sativa|Rep: Os05g0150500 protein - Oryza sativa subsp. japonica (Rice), partial (22%)
osa-miR393 [2]	GPB62	CD663029	3	1	21	24	44	UAGUUACGCUAGGGAAACCUU	AUCAAUGUAAUUCCUUUGGAU
osa-miR393 [2]	GPB62	AV835347	3	2	21	113	132	AGUUACGCUAGGGAAACCUU	UCGAUUCGAUCCCCUUGGAA	weakly similar to UniRef100_A7PEB8 Cluster: Chromosome chr11 scaffold_13, whole genome shotgun sequence; n=1; Vitis vinifera|Rep: Chromosome chr11 scaffold_13, whole genome shotgun sequence - Vitis vinifera (Grape), partial (7%)
bdi-miR395b	TF6215B1877	TC176836	1	1	20	383	402	CUCAAGGGGGUUUGUGAAGU	GAGUUCCUCCAAGCACUUCA	homologue to UniRef100_O48888 Cluster: ATP sulfurylase; n=1; Zea mays|Rep: ATP sulfurylase - Zea mays (Maize), partial (86%)
osa-miR396(a,b)	P45NP10536	TC164388	2	2	21	52	71	UCAAGUUCUUUCGACACCUU	AGGUCGAGGAAGCUGUGGAA	similar to UniRef100_Q6K683 Cluster: MutT/nudix protein-like; n=1; Oryza sativa Japonica Group|Rep: MutT/nudix protein-like - Oryza sativa subsp. japonica (Rice), partial (10%)
osa-miR396(a,b)	P45NP10536	TC169590	2	2	21	1286	1305	UCAAGUUCUUUCGACACCUU	AGGUCGAGGAAGCUGUGGAA	similar to UniRef100_Q6K683 Cluster: MutT/nudix protein-like; n=1; Oryza sativa Japonica Group|Rep: MutT/nudix protein-like - Oryza sativa subsp. japonica (Rice), partial (64%)
osa-miR396(a,b)	P45NP10536	TC183501	2	3	21	531	550	CAAGUUCUUUCG-ACACCUU	GUUCAAGAAAGCAUGUGGAA	similar to UniRef100_Q6AWY1 Cluster: Growth-regulating factor 8; n=1; Oryza sativa Japonica Group|Rep: Growth-regulating factor 8 - Oryza sativa subsp. japonica (Rice), partial (44%)
osa-miR396(a,b)	P45NP10536	TC170179	2	3	21	107	126	CAAGUUCUUUCG-ACACCUU	GUUCAAGAAAGCCUGUGGAA
osa-miR396(a,b)	P45NP10536	BG342891	2.5	2	21	306	325	UCAAGUUCUUUCGACACCUU	AGAGCAAGAAAGCUGUGGAG	similar to UniRef100_Q6UJX5 Cluster: Molecular chaperone Hsp90-2; n=1; Nicotiana benthamiana|Rep: Molecular chaperone Hsp90-2 - Nicotiana benthamiana, partial (22%)
osa-miR396(a,b)	P45NP10536	TC165421	2.5	1	21	196	216	GUCAAGUUCUUUCGACACCUU	CAAUUCGAGAAGGCUGUGGAG
osa-miR396(a,b)	P45NP10536	AV913958	2.5	1	21	444	464	GUCAAGUUCUUUCGACACCUU	CAAUUCGAGAAGGCUGUGGAG
osa-miR396(a,b)	P45NP10536	TC166029	3	2	21	232	251	UCAAGUUCUUUCGACACCUU	AGAGCAGGAAAGCUGUGGAG	similar to UniRef100_A2PYH3 Cluster: Alpha chain of nascent polypeptide associated complex; n=2; Nicotiana|Rep: Alpha chain of nascent polypeptide associated complex - Nicotiana benthamiana, partial (79%)
osa-miR396(a,b)	P45NP10536	BG414689	3	2	21	462	481	UCAAGUUCUUUCGACACCUU	AGCUCAAGAAACUUGUGGAG
osa-miR396(a,b)	P45NP10536	CB860915	3	1	21	98	119	GUCAAGUUCUUUCG-ACACCUU	CCGUUCAAGAAAGCCUGUGGAA	similar to UniRef100_Q9SDZ5 Cluster: Growth-regulating factor 1; n=2; Oryza sativa|Rep: Growth-regulating factor 1 - Oryza sativa (Rice), partial (28%)
osa-miR396(a,b)	P45NP10536	TC174464	3	2	21	547	566	UCAAGUUCUUUCGACACCUU	AGAGCAAGAAGGCUGUGGAG	homologue to UniRef100_Q7XJ80 Cluster: Cytosolic heat shock protein 90; n=1; Hordeum vulgare|Rep: Cytosolic heat shock protein 90 - Hordeum vulgare (Barley), partial (36%)
osa-miR396(a,b)	P45NP10536	TC180189	3	2	21	1494	1513	UCAAGUUCUUUCGACACCUU	AGAGCAAGAAGGCUGUGGAG	UniRef100_Q7XJ80 Cluster: Cytosolic heat shock protein 90; n=1; Hordeum vulgare|Rep: Cytosolic heat shock protein 90 - Hordeum vulgare (Barley), complete
osa-miR396(a,b)	P45NP10536	TC187669	3	1	21	295	315	GUCAAGUUCUUUCGACACCUU	CGGUUUAAGAGAGCUGUGGGC	similar to UniRef100_A7PWZ6 Cluster: Chromosome chr12 scaffold_36, whole genome shotgun sequence; n=1; Vitis vinifera|Rep: Chromosome chr12 scaffold_36, whole genome shotgun sequence - Vitis vinifera (Grape), partial (66%)
osa-miR396(a,b)	P45NP10536	TC185767	3	1	21	521	542	GUCAAGUUCUUUCG-ACACCUU	CCGUUCAAGAAAGCCUGUGGAA	similar to UniRef100_Q6AWY8 Cluster: Growth-regulating factor 1; n=2; Oryza sativa Japonica Group|Rep: Growth-regulating factor 1 - Oryza sativa subsp. japonica (Rice), partial (27%)
osa-miR396(a,b)	P45NP10536	TC194734	3	2	21	69	88	UCAAGUUCUUUCGACACCUU	AGAGCAAGAAGGCUGUGGAG	homologue to UniRef100_Q9ZRG0 Cluster: Heat shock protein 80; n=3; Triticum aestivum|Rep: Heat shock protein 80 - Triticum aestivum (Wheat), partial (33%)
osa-miR396(a,b)	P45NP10536	TC190806	3	2	21	646	665	UCAAGUUCUUUCGACACCUU	AGAGCAAGAAGGCUGUGGAG	homologue to UniRef100_Q00NU9 Cluster: Heat shock protein 90; n=1; Triticum aestivum|Rep: Heat shock protein 90 - Triticum aestivum (Wheat), partial (46%)
osa-miR396(a,b)	P45NP10536	TC161419	3	2	21	1005	1024	UCAAGUUCUUUCGACACCUU	AGAGCAAGAAGGCUGUGGAG	homologue to UniRef100_Q9ZRG0 Cluster: Heat shock protein 80; n=3; Triticum aestivum|Rep: Heat shock protein 80 - Triticum aestivum (Wheat), partial (81%)
osa-miR396(a,b)	P45NP10536	TC162074	3	2	21	121	140	UCAAGUUCUUUCGACACCUU	AGUUCAAGAUAGCUCUGGAG	weakly similar to UniRef100_Q9LJH7 Cluster: Emb|CAB41081.1; n=2; Arabidopsis thaliana|Rep: Emb|CAB41081.1 - Arabidopsis thaliana (Mouse-ear cress), partial (38%)
osa-miR396(a,b)	P45NP10536	TC174426	3	2	21	285	304	UCAAGUUCUUUCGACACCUU	AGAGCAGGAAAGCUGUGGAG	similar to UniRef100_Q0DIP0 Cluster: Os05g0373700 protein; n=2; Oryza sativa Japonica Group|Rep: Os05g0373700 protein - Oryza sativa subsp. japonica (Rice), partial (44%)
osa-miR396(a,b)	P45NP10536	TC175855	3	2	21	740	759	UCAAGUUCUUUCGACACCUU	AGUUCAAGACAGCUCUGGAG	weakly similar to UniRef100_A7P6F5 Cluster: Chromosome chr9 scaffold_7, whole genome shotgun sequence; n=1; Vitis vinifera|Rep: Chromosome chr9 scaffold_7, whole genome shotgun sequence - Vitis vinifera (Grape), partial (57%)
osa-miR396(a,b)	P45NP10536	BF627785	3	2	21	60	79	UCAAGUUCUUUCGACACCUU	AGAGCAGGAAAGCUGUGGAG	similar to UniRef100_Q0DIP0 Cluster: Os05g0373700 protein; n=2; Oryza sativa Japonica Group|Rep: Os05g0373700 protein - Oryza sativa subsp. japonica (Rice), partial (29%)
osa-miR396(a,b)	P45NP10536	BI958861	3	1	21	257	278	GUCAAGUUCUUUCG-ACACCUU	CCGUUCAAGAAAGCCUGUGGAA	similar to UniRef100_Q6AWY6 Cluster: Growth-regulating factor 3; n=1; Oryza sativa Japonica Group|Rep: Growth-regulating factor 3 - Oryza sativa subsp. japonica (Rice), partial (28%)
osa-miR396(a,b)	P45NP10536	CA026441	3	1	21	139	160	GUCAAGUUCUUUCG-ACACCUU	CCGUUCAAGAAAGCCUGUGGAA
osa-miR396(a,b)	P45NP10536	BJ478709	3	2	21	219	238	UCAAGUUCUUUCGACACCUU	AGAGCAAGAAGGCUGUGGAG	homologue to UniRef100_Q9ZRG0 Cluster: Heat shock protein 80; n=3; Triticum aestivum|Rep: Heat shock protein 80 - Triticum aestivum (Wheat), partial (30%)
osa-miR396(a,b)	P45NP10536	NP611500	3	1	21	355	375	GUCAAGUUCUUUCGACACCUU	CAGGUUAAGAAAACUGUGGAG	GB|AJ506131.1|CAD44587.1 NBS-LRR disease resistance protein homologue [Hordeum vulgare]
osa-miR396(a,b)	P45NP10536	TC168795	3	1	21	397	418	GUCAAGUUCUUUCG-ACACCUU	CCGUUCAAGAAAGCCUGUGGAA	similar to UniRef100_Q6AWY6 Cluster: Growth-regulating factor 3; n=1; Oryza sativa Japonica Group|Rep: Growth-regulating factor 3 - Oryza sativa subsp. japonica (Rice), partial (44%)
osa-miR396(a,b)	P45NP10536	TC175469	3	1	21	600	621	GUCAAGUUCUUUCG-ACACCUU	CCGUUCAAGAAAGCCUGUGGAA	similar to UniRef100_Q6EPP9 Cluster: Growth-regulating factor 1-like; n=1; Oryza sativa Japonica Group|Rep: Growth-regulating factor 1-like - Oryza sativa subsp. japonica (Rice), partial (66%)
osa-miR396(a,b)	P45NP10536	TC184360	3	1	21	536	557	GUCAAGUUCUUUCG-ACACCUU	CCGUUCAAGAAAGCCUGUGGAA	homologue to UniRef100_Q6AWY6 Cluster: Growth-regulating factor 3; n=1; Oryza sativa Japonica Group|Rep: Growth-regulating factor 3 - Oryza sativa subsp. japonica (Rice), partial (34%)
osa-miR396(a,b) [3]	P51WP12310	BI958861	2	1	21	257	277	GUCAAUUUCUUUCGGACACCU	CCGUUCAAGAAAGCCUGUGGA	similar to UniRef100_Q6AWY6 Cluster: Growth-regulating factor 3; n=1; Oryza sativa Japonica Group|Rep: Growth-regulating factor 3 - Oryza sativa subsp. japonica (Rice), partial (28%)
osa-miR396(a,b) [3]	P51WP12310	CA026441	2	1	21	139	159	GUCAAUUUCUUUCGGACACCU	CCGUUCAAGAAAGCCUGUGGA
osa-miR396(a,b) [3]	P51WP12310	TC184360	2	1	21	536	556	GUCAAUUUCUUUCGGACACCU	CCGUUCAAGAAAGCCUGUGGA	homologue to UniRef100_Q6AWY6 Cluster: Growth-regulating factor 3; n=1; Oryza sativa Japonica Group|Rep: Growth-regulating factor 3 - Oryza sativa subsp. japonica (Rice), partial (34%)
osa-miR396(a,b) [3]	P51WP12310	TC168795	2	1	21	397	417	GUCAAUUUCUUUCGGACACCU	CCGUUCAAGAAAGCCUGUGGA	similar to UniRef100_Q6AWY6 Cluster: Growth-regulating factor 3; n=1; Oryza sativa Japonica Group|Rep: Growth-regulating factor 3 - Oryza sativa subsp. japonica (Rice), partial (44%)
osa-miR396(a,b) [3]	P51WP12310	TC175469	2	1	21	600	620	GUCAAUUUCUUUCGGACACCU	CCGUUCAAGAAAGCCUGUGGA	similar to UniRef100_Q6EPP9 Cluster: Growth-regulating factor 1-like; n=1; Oryza sativa Japonica Group|Rep: Growth-regulating factor 1-like - Oryza sativa subsp. japonica (Rice), partial (66%)
osa-miR396(a,b) [3]	P51WP12310	TC185767	2	1	21	521	541	GUCAAUUUCUUUCGGACACCU	CCGUUCAAGAAAGCCUGUGGA	similar to UniRef100_Q6AWY8 Cluster: Growth-regulating factor 1; n=2; Oryza sativa Japonica Group|Rep: Growth-regulating factor 1 - Oryza sativa subsp. japonica (Rice), partial (27%)
osa-miR396(a,b) [3]	P51WP12310	TC170179	2	2	21	106	125	UCAAUUUCUUUCGGACACCU	CGUUCAAGAAAGCCUGUGGA
osa-miR396(a,b) [3]	P51WP12310	CB860915	2	1	21	98	118	GUCAAUUUCUUUCGGACACCU	CCGUUCAAGAAAGCCUGUGGA	similar to UniRef100_Q9SDZ5 Cluster: Growth-regulating factor 1; n=2; Oryza sativa|Rep: Growth-regulating factor 1 - Oryza sativa (Rice), partial (28%)
osa-miR396(a,b) [3]	P51WP12310	CK570230	2.5	2	21	58	77	UCAAUUUCUUUCGGACACCU	AGUUAAAGAAACUUUGUGGG	homologue to UniRef100_A6RID5 Cluster: Isocitrate dehydrogenase subunit 1, mitochondrial; n=1; Botryotinia fuckeliana B05.10|Rep: Isocitrate dehydrogenase subunit 1, mitochondrial - Botryotinia fuckeliana (strain B05.10) (Noble rot fungus) (Botrytiscinerea), partial (47%)
osa-miR396(a,b) [3]	P51WP12310	TC180574	3	2	21	170	189	UCAAUUUCUUUCGGACACCU	AGCUGGAGAAACCCUGUGGA	similar to UniRef100_Q10LS9 Cluster: Insulinase containing protein, expressed; n=1; Oryza sativa Japonica Group|Rep: Insulinase containing protein, expressed - Oryza sativa subsp. japonica (Rice), partial (52%)
osa-miR396(a,b) [3]	P51WP12310	TC193468	3	2	21	32	51	UCAAUUUCUUUCGGACACCU	AUUUAAAGAAAGCUUGUGCA	similar to UniRef100_Q94440 Cluster: Posterior end mark; n=1; Ciona savignyi|Rep: Posterior end mark - Ciona savignyi (Pacific transparent sea squirt), partial (29%)
osa-miR396(d,e)	P45NP122	TC175469	1	1	21	600	620	GUCAAGUUCUUUCGGACACCU	CCGUUCAAGAAAGCCUGUGGA	similar to UniRef100_Q6EPP9 Cluster: Growth-regulating factor 1-like; n=1; Oryza sativa Japonica Group|Rep: Growth-regulating factor 1-like - Oryza sativa subsp. japonica (Rice), partial (66%)
osa-miR396(d,e)	P45NP122	TC168795	1	1	21	397	417	GUCAAGUUCUUUCGGACACCU	CCGUUCAAGAAAGCCUGUGGA	similar to UniRef100_Q6AWY6 Cluster: Growth-regulating factor 3; n=1; Oryza sativa Japonica Group|Rep: Growth-regulating factor 3 - Oryza sativa subsp. japonica (Rice), partial (44%)
osa-miR396(d,e)	P45NP122	BI958861	1	1	21	257	277	GUCAAGUUCUUUCGGACACCU	CCGUUCAAGAAAGCCUGUGGA	similar to UniRef100_Q6AWY6 Cluster: Growth-regulating factor 3; n=1; Oryza sativa Japonica Group|Rep: Growth-regulating factor 3 - Oryza sativa subsp. japonica (Rice), partial (28%)
osa-miR396(d,e)	P45NP122	TC184360	1	1	21	536	556	GUCAAGUUCUUUCGGACACCU	CCGUUCAAGAAAGCCUGUGGA	homologue to UniRef100_Q6AWY6 Cluster: Growth-regulating factor 3; n=1; Oryza sativa Japonica Group|Rep: Growth-regulating factor 3 - Oryza sativa subsp. japonica (Rice), partial (34%)
osa-miR396(d,e)	P45NP122	CA026441	1	1	21	139	159	GUCAAGUUCUUUCGGACACCU	CCGUUCAAGAAAGCCUGUGGA
osa-miR396(d,e)	P45NP122	TC170179	1	2	21	106	125	UCAAGUUCUUUCGGACACCU	CGUUCAAGAAAGCCUGUGGA
osa-miR396(d,e)	P45NP122	CB860915	1	1	21	98	118	GUCAAGUUCUUUCGGACACCU	CCGUUCAAGAAAGCCUGUGGA	similar to UniRef100_Q9SDZ5 Cluster: Growth-regulating factor 1; n=2; Oryza sativa|Rep: Growth-regulating factor 1 - Oryza sativa (Rice), partial (28%)
osa-miR396(d,e)	P45NP122	TC185767	1	1	21	521	541	GUCAAGUUCUUUCGGACACCU	CCGUUCAAGAAAGCCUGUGGA	similar to UniRef100_Q6AWY8 Cluster: Growth-regulating factor 1; n=2; Oryza sativa Japonica Group|Rep: Growth-regulating factor 1 - Oryza sativa subsp. japonica (Rice), partial (27%)
osa-miR396(d,e)	P45NP122	TC183501	2.5	2	21	530	549	UCAAGUUCUUUCGGACACCU	CGUUCAAGAAAGCAUGUGGA	similar to UniRef100_Q6AWY1 Cluster: Growth-regulating factor 8; n=1; Oryza sativa Japonica Group|Rep: Growth-regulating factor 8 - Oryza sativa subsp. japonica (Rice), partial (44%)
osa-miR396(d,e)	P45NP122	AV836786	3	2	21	245	264	UCAAGUUCUUUCGGACACCU	UGUCCGAGAAAGCCUGUGGG	similar to UniRef100_Q929B1 Cluster: UPF0344 protein lin2366; n=1; Listeria innocua|Rep: UPF0344 protein lin2366 - Listeria innocua, partial (18%)
osa-miR396(d,e)	P45NP122	TC154599	3	2	21	111	129	UCAAGUUCUUUCGGACACCU	AGUUCA-GAAAGUUUGUGGA	similar to UniRef100_A7R1S4 Cluster: Chromosome undetermined scaffold_375, whole genome shotgun sequence; n=1; Vitis vinifera|Rep: Chromosome undetermined scaffold_375, whole genome shotgun sequence - Vitis vinifera (Grape), partial (7%)
bdi-miR397c	P45NP5920	TC178558	0	1	21	577	597	CAAGUAGUUGCGACGUGAGUU	GUUCAUCAACGCUGCACUCAA	similar to UniRef100_Q0DA19 Cluster: Os06g0683600 protein; n=1; Oryza sativa Japonica Group|Rep: Os06g0683600 protein - Oryza sativa subsp. japonica (Rice), partial (37%)
bdi-miR397c	P45NP5920	TC176190	0.5	2	21	732	751	AAGUAGUUGCGACGUGAGUU	UUCAUCAACGCUGCGCUCAA
bdi-miR397c	P45NP5920	CK568938	2.5	2	21	121	140	AAGUAGUUGCGACGUGAGUU	UUCAACGACGCUUCACUCAA
bdi-miR397c	P45NP5920	TC194572	2.5	1	21	191	211	CAAGUAGUUGCGACGUGAGUU	GCUCAUCAACGCGGCGCUCAA	similar to UniRef100_Q0DHL2 Cluster: Laccase-12/13 precursor; n=1; Oryza sativa Japonica Group|Rep: Laccase-12/13 precursor - Oryza sativa subsp. japonica (Rice), partial (36%)
bdi-miR397c	P45NP5920	TC193942	2.5	2	21	321	340	AAGUAGUUGCGACGUGAGUU	CUCAUCAACGCCGCGCUCAA	similar to UniRef100_Q8W0V6 Cluster: Laccase LAC5-6; n=1; Lolium perenne|Rep: Laccase LAC5-6 - Lolium perenne (Perennial ryegrass), partial (39%)
bdi-miR397c	P45NP5920	BI957301	2.5	2	21	85	104	AAGUAGUUGCGACGUGAGUU	CUCAUCAACGCCGCGCUCAA	similar to UniRef100_Q8W0V6 Cluster: Laccase LAC5-6; n=1; Lolium perenne|Rep: Laccase LAC5-6 - Lolium perenne (Perennial ryegrass), partial (14%)
bdi-miR397c	P45NP5920	BY839519	2.5	1	21	280	300	CAAGUAGUUGCGACGUGAGUU	GCUCAUCAACGCCGCGCUCAA	similar to UniRef100_Q0DHL2 Cluster: Laccase-12/13 precursor; n=1; Oryza sativa Japonica Group|Rep: Laccase-12/13 precursor - Oryza sativa subsp. japonica (Rice), partial (22%)
bdi-miR397c	P45NP5920	BI960433	2.5	1	21	219	239	CAAGUAGUUGCGACGUGAGUU	GCUGAUCAACGCUGCGCUCAA	homologue to UniRef100_Q10ND7 Cluster: Laccase-10 precursor; n=1; Oryza sativa Japonica Group|Rep: Laccase-10 precursor - Oryza sativa subsp. japonica (Rice), partial (11%)
bdi-miR397c	P45NP5920	TC187820	2.5	1	21	415	435	CAAGUAGUUGCGACGUGAGUU	GCUGAUCAACGCUGCGCUCAA	similar to UniRef100_Q10ND7 Cluster: Laccase-10 precursor; n=1; Oryza sativa Japonica Group|Rep: Laccase-10 precursor - Oryza sativa subsp. japonica (Rice), partial (43%)
bdi-miR397c	P45NP5920	CV060414	3	2	21	176	195	AAGUAGUUGCGACGUGAGUU	UUUAUUAGCGCUUCAUUCAA	similar to UniRef100_Q1ENF0 Cluster: Cystatin Hv-CPI8; n=1; Hordeum vulgare|Rep: Cystatin Hv-CPI8 - Hordeum vulgare (Barley), partial (30%)
bdi-miR397c	P45NP5920	CV058406	3	2	21	176	195	AAGUAGUUGCGACGUGAGUU	UUUAUUAGCGCUUCAUUCAA	homologue to UniRef100_Q1ENF0 Cluster: Cystatin Hv-CPI8; n=1; Hordeum vulgare|Rep: Cystatin Hv-CPI8 - Hordeum vulgare (Barley), partial (46%)
bdi-miR397c	P45NP5920	CV064261	3	2	21	143	162	AAGUAGUUGCGACGUGAGUU	UUUAUUAGCGCUUCAUUCAA	similar to UniRef100_Q1ENF0 Cluster: Cystatin Hv-CPI8; n=1; Hordeum vulgare|Rep: Cystatin Hv-CPI8 - Hordeum vulgare (Barley), partial (56%)
bdi-miR397c	P45NP5920	TC179005	3	1	21	368	388	CAAGUAGUUGCGACGUGAGUU	GUUCAUCGAUGAUGCACUUAG	weakly similar to UniRef100_A7QCR5 Cluster: Chromosome undetermined scaffold_79, whole genome shotgun sequence; n=1; Vitis vinifera|Rep: Chromosome undetermined scaffold_79, whole genome shotgun sequence - Vitis vinifera (Grape), partial (42%)
bdi-miR397c	P45NP5920	TC173944	3	3	21	146	165	AGUAGUU-GCGACGUGAGUU	UCAUCAAACGUUGCAUUCAA	similar to UniRef100_Q0JCZ4 Cluster: Auxin response factor 9; n=1; Oryza sativa Japonica Group|Rep: Auxin response factor 9 - Oryza sativa subsp. japonica (Rice), partial (36%)
osa-miR399(a-c)	P45NP1994	AV835204	1.5	1	21	331	351	GUCCCGUUAAGAGGAAACCGU	CGGGGCAAAUCUCCUUUGGCA	weakly similar to UniRef100_Q8SRD5 Cluster: DNA primase; n=1; Encephalitozoon cuniculi|Rep: DNA primase - Encephalitozoon cuniculi, partial (6%)
osa-miR399(a-c)	P45NP1994	AV835204	2	1	21	222	242	GUCCCGUUAAGAGGAAACCGU	UAGGGCAAAUCUCCUUUGGCG	weakly similar to UniRef100_Q8SRD5 Cluster: DNA primase; n=1; Encephalitozoon cuniculi|Rep: DNA primase - Encephalitozoon cuniculi, partial (6%)
osa-miR399(a-c)	P45NP1994	EX581729	3	2	21	242	261	UCCCGUUAAGAGGAAACCGU	AGGGCUAUUCUUCUUUGACA	homologue to UniRef100_Q75HA3 Cluster: Expressed protein; n=1; Oryza sativa Japonica Group|Rep: Expressed protein - Oryza sativa subsp. japonica (Rice), partial (48%)
osa-miR399(a-c)	P45NP1994	TC159448	3	1	21	1231	1251	GUCCCGUUAAGAGGAAACCGU	CAGGUUCAUUCUCUUUUGGCA	homologue to UniRef100_Q43201 Cluster: 1-aminocyclopropane-1-carboxylate synthase; n=1; Triticum aestivum|Rep: 1-aminocyclopropane-1-carboxylate synthase - Triticum aestivum (Wheat), partial (54%)
osa-miR399(a-c)	P45NP1994	CV063173	3	1	21	734	754	GUCCCGUUAAGAGGAAACCGU	CAGGGCAUUUUUCCCUUGGCA	similar to UniRef100_A7P369 Cluster: Chromosome chr1 scaffold_5, whole genome shotgun sequence; n=1; Vitis vinifera|Rep: Chromosome chr1 scaffold_5, whole genome shotgun sequence - Vitis vinifera (Grape), partial (33%)
osa-miR399(a-c)	P45NP1994	TC179319	3	2	21	405	424	UCCCGUUAAGAGGAAACCGU	AGGGCUAUUCUUCUUUGACA	similar to UniRef100_Q75HA3 Cluster: Expressed protein; n=1; Oryza sativa Japonica Group|Rep: Expressed protein - Oryza sativa subsp. japonica (Rice), complete
osa-miR399(e-g)	P45NP1202	AV835204	1	1	21	331	351	GACCCGUUUAGAGGAAACCGU	CGGGGCAAAUCUCCUUUGGCA	weakly similar to UniRef100_Q8SRD5 Cluster: DNA primase; n=1; Encephalitozoon cuniculi|Rep: DNA primase - Encephalitozoon cuniculi, partial (6%)
osa-miR399(e-g)	P45NP1202	AV835204	1.5	1	21	412	432	GACCCGUUUAGAGGAAACCGU	UUCGGCAAAUCUCCUUUGGCA	weakly similar to UniRef100_Q8SRD5 Cluster: DNA primase; n=1; Encephalitozoon cuniculi|Rep: DNA primase - Encephalitozoon cuniculi, partial (6%)
osa-miR399(e-g)	P45NP1202	NP398309	2	1	21	449	469	GACCCGUUUAGAGGAAACCGU	CUUGGAAAAUCUCCUUUGGCA	GB|AF414172.1|AAL07812.1 NBS-LRR-like protein [Hordeum vulgare]
osa-miR399(e-g)	P45NP1202	TC183289	3	2	21	595	614	ACCCGUUUAGAGGAAACCGU	UGUGCUAAUUUUCUUUGGCA	similar to UniRef100_Q7XZR5 Cluster: OsCTP protein; n=2; Oryza sativa|Rep: OsCTP protein - Oryza sativa subsp. indica (Rice), partial (88%)
osa-miR399(e-g)	P45NP1202	TC187796	3	2	21	971	990	ACCCGUUUAGAGGAAACCGU	UGUGCUAAUUUUCUUUGGCA	similar to UniRef100_A7P521 Cluster: Chromosome chr4 scaffold_6, whole genome shotgun sequence; n=1; Vitis vinifera|Rep: Chromosome chr4 scaffold_6, whole genome shotgun sequence - Vitis vinifera (Grape), partial (82%)
osa-miR399(e-g)	P45NP1202	TC163814	3	2	21	1171	1190	ACCCGUUUAGAGGAAACCGU	UGGGCAAAUUGUCUUUGGCU	similar to UniRef100_P49608 Cluster: Aconitate hydratase, cytoplasmic; n=1; Cucurbita maxima|Rep: Aconitate hydratase, cytoplasmic - Cucurbita maxima (Pumpkin) (Winter squash), partial (62%)
osa-miR399(e-g)	P45NP1202	NP398304	3	1	21	1092	1112	GACCCGUUUAGAGGAAACCGU	UUGGGACGAUCUCCUUUGGCA	GB|AF414179.1|AAL07817.1 NBS-LRR-like protein [Hordeum vulgare]
osa-miR399(e-g)	P45NP1202	TC166409	3	2	21	255	274	ACCCGUUUAGAGGAAACCGU	UGGGCAAAUUGUCUUUGGCU	homologue to UniRef100_P49608 Cluster: Aconitate hydratase, cytoplasmic; n=1; Cucurbita maxima|Rep: Aconitate hydratase, cytoplasmic - Cucurbita maxima (Pumpkin) (Winter squash), partial (43%)
osa-miR399(e-g)	P45NP1202	TC170125	3	2	21	292	311	ACCCGUUUAGAGGAAACCGU	UGGGGAAAUCUUCAUUGGCA
osa-miR399d	P45NP1814	AV835204	1.5	1	21	331	351	GUCCCGUUGAGAGGAAACCGU	CGGGGCAAAUCUCCUUUGGCA	weakly similar to UniRef100_Q8SRD5 Cluster: DNA primase; n=1; Encephalitozoon cuniculi|Rep: DNA primase - Encephalitozoon cuniculi, partial (6%)
osa-miR399d	P45NP1814	AV835204	2	1	21	222	242	GUCCCGUUGAGAGGAAACCGU	UAGGGCAAAUCUCCUUUGGCG	weakly similar to UniRef100_Q8SRD5 Cluster: DNA primase; n=1; Encephalitozoon cuniculi|Rep: DNA primase - Encephalitozoon cuniculi, partial (6%)
osa-miR399d	P45NP1814	TC159621	3	2	21	371	390	UCCCGUUGAGAGGAAACCGU	AGGGCAUCUCUCUUUUUGCA	similar to UniRef100_Q0E0M6 Cluster: Os02g0537400 protein; n=2; Oryza sativa Japonica Group|Rep: Os02g0537400 protein - Oryza sativa subsp. japonica (Rice), partial (43%)
osa-miR399k [1]	P45NP2143	AV835204	0	1	21	331	351	GCCCCGUUUAGAGGAAACCGU	CGGGGCAAAUCUCCUUUGGCA	weakly similar to UniRef100_Q8SRD5 Cluster: DNA primase; n=1; Encephalitozoon cuniculi|Rep: DNA primase - Encephalitozoon cuniculi, partial (6%)
osa-miR399k [1]	P45NP2143	AV835204	1.5	2	21	223	242	CCCCGUUUAGAGGAAACCGU	AGGGCAAAUCUCCUUUGGCG	weakly similar to UniRef100_Q8SRD5 Cluster: DNA primase; n=1; Encephalitozoon cuniculi|Rep: DNA primase - Encephalitozoon cuniculi, partial (6%)
osa-miR399k [1]	P45NP2143	NP398309	3	2	21	450	469	CCCCGUUUAGAGGAAACCGU	UUGGAAAAUCUCCUUUGGCA	GB|AF414172.1|AAL07812.1 NBS-LRR-like protein [Hordeum vulgare]
osa-miR399k [1]	P45NP2143	TC168118	3	1	21	705	724	GCCCCGUUUAGAGGAAACCGU	CGGUGCAAAUCUC-UUUGGCA	similar to UniRef100_Q0DW57 Cluster: Os02g0831200 protein; n=3; Oryza sativa Japonica Group|Rep: Os02g0831200 protein - Oryza sativa subsp. japonica (Rice), partial (54%)
osa-miR444(b.2,c.2)	P45NP21798	TC180725	0.5	1	21	471	491	UUCGAACUCUGUUGUUGACGU	AAGCUUGAGACAGCAACUGCA	similar to UniRef100_Q6Z6W2 Cluster: MADS-box transcription factor 57; n=2; Oryza sativa Japonica Group|Rep: MADS-box transcription factor 57 - Oryza sativa subsp. japonica (Rice), partial (8%)
osa-miR444(b.2,c.2)	P45NP21798	TC156147	1.5	1	21	104	124	UUCGAACUCUGUUGUUGACGU	AAGCAUGAGGCAACAACUGCA	UniRef100_A9J236 Cluster: MIKC-type MADS-box transcription factor WM32A; n=1; Triticum aestivum|Rep: MIKC-type MADS-box transcription factor WM32A - Triticum aestivum (Wheat), partial (9%)
osa-miR444(b.2,c.2)	P45NP21798	TC187962	1.5	1	21	326	346	UUCGAACUCUGUUGUUGACGU	AAGCAUGAGGCAACAACUGCA	UniRef100_A9J236 Cluster: MIKC-type MADS-box transcription factor WM32A; n=1; Triticum aestivum|Rep: MIKC-type MADS-box transcription factor WM32A - Triticum aestivum (Wheat), partial (9%)
osa-miR444(b.2,c.2)	P45NP21798	BI958665	2	1	21	143	163	UUCGAACUCUGUUGUUGACGU	AACCUUGAGACAACAGUUGCA	similar to UniRef100_A7NUV3 Cluster: Chromosome chr18 scaffold_1, whole genome shotgun sequence; n=1; Vitis vinifera|Rep: Chromosome chr18 scaffold_1, whole genome shotgun sequence - Vitis vinifera (Grape), partial (9%)
osa-miR444(b.2,c.2)	P45NP21798	TC184947	2.5	2	21	605	624	UCGAACUCUGUUGUUGACGU	GGCUGGAGGCAACAAUUGCA
osa-miR444(b.2,c.2)	P45NP21798	DN179540	3	2	21	351	370	UCGAACUCUGUUGUUGACGU	AGCUUGAUAUUACAGCUGCA
osa-miR444(b.2,c.2)	P45NP21798	NP1772588	3	1	21	594	614	UUCGAACUCUGUUGUUGACGU	AAGCUGGAGAAAACAACUGCU	GB|AB085819.1|BAD99132.1 embryonic flower2 like gene
osa-miR444(b.2,c.2)	P45NP21798	TC180107	3	2	21	267	286	UCGAACUCUGUUGUUGACGU	GGUUUGAAACAACAACUGCC	homologue to UniRef100_A7EY25 Cluster: Vacuolar ATP synthase 16 kDa proteolipid subunit; n=1; Sclerotinia sclerotiorum 1980|Rep: Vacuolar ATP synthase 16 kDa proteolipid subunit - Sclerotinia sclerotiorum (strain ATCC 18683 / 1980 / Ss-1) (Whitemold) (Whetzelinia sclerotiorum), partial (98%)
osa-miR444(b.2,c.2)	P45NP21798	TC185250	3	2	21	1427	1446	UCGAACUCUGUUGUUGACGU	AGCUUGUAACAAGAACUGCA	weakly similar to UniRef100_A7QAL8 Cluster: Chromosome chr5 scaffold_72, whole genome shotgun sequence; n=1; Vitis vinifera|Rep: Chromosome chr5 scaffold_72, whole genome shotgun sequence - Vitis vinifera (Grape), partial (32%)
osa-miR444(b.2,c.2)	P45NP21798	TC168094	3	1	21	361	381	UUCGAACUCUGUUGUUGACGU	AAGAUUGGGGCAACAGCUGUA	weakly similar to UniRef100_A9BFA5 Cluster: Binding-protein-dependent transport systems inner membrane component precursor; n=1; Petrotoga mobilis SJ95|Rep: Binding-protein-dependent transport systems inner membrane component precursor - Petrotoga mobilis SJ95, partial (7%)
osa-miR528	P51WP34	BQ759855	2	1	21	235	254	GAGGAGACGUACGGGGAAGGU	CUCCUCUGC-UGCCCCUUCCA	weakly similar to UniRef100_Q9LLZ7 Cluster: Phytocyanin homolog; n=1; Pinus taeda|Rep: Phytocyanin homolog - Pinus taeda (Loblolly pine), partial (33%)
osa-miR528	P51WP34	TC167595	2	1	21	506	525	GAGGAGACGUACGGGGAAGGU	CUCCUCUGC-UGCCCCUUCCA	weakly similar to UniRef100_A7NWK3 Cluster: Chromosome chr5 scaffold_2, whole genome shotgun sequence; n=1; Vitis vinifera|Rep: Chromosome chr5 scaffold_2, whole genome shotgun sequence - Vitis vinifera (Grape), partial (52%)
osa-miR528	P51WP34	TC189778	2.5	1	21	87	107	GAGGAGACGUACGGGGAAGGU	CUCUUCUGGCUGCCCCUUCCA	similar to UniRef100_A1HIZ5 Cluster: Dihydrolipoamide acetyltransferase; n=1; Ralstonia pickettii 12J|Rep: Dihydrolipoamide acetyltransferase - Ralstonia pickettii 12J, partial (6%)
osa-miR528	P51WP34	TC154221	2.5	2	21	97	116	AGGAGACGUACGGGGAAGGU	GCCUCUGCCUGCCCUUUCCA	homologue to UniRef100_O24400 Cluster: Superoxide dismutase [Cu-Zn]; n=1; Triticum aestivum|Rep: Superoxide dismutase [Cu-Zn] - Triticum aestivum (Wheat), complete
osa-miR528	P51WP34	BI952967	2.5	2	21	48	67	AGGAGACGUACGGGGAAGGU	UCAUCUGCGUGUCCUUUCCA
osa-miR528	P51WP34	BM374154	2.5	2	21	139	158	AGGAGACGUACGGGGAAGGU	GCCUCUGCCUGCCCUUUCCA	similar to UniRef100_O24400 Cluster: Superoxide dismutase [Cu-Zn]; n=1; Triticum aestivum|Rep: Superoxide dismutase [Cu-Zn] - Triticum aestivum (Wheat), partial (17%)
osa-miR528	P51WP34	TC159288	2.5	1	21	117	137	GAGGAGACGUACGGGGAAGGU	CUCCUGUGCGUGCUCCUUCCG	weakly similar to UniRef100_O82080 Cluster: Plantacyanin; n=1; Spinacia oleracea|Rep: Plantacyanin - Spinacia oleracea (Spinach), partial (49%)
osa-miR528	P51WP34	TC168115	2.5	2	21	122	141	AGGAGACGUACGGGGAAGGU	GCCUCUGCCUGCCCUUUCCA	homologue to UniRef100_O24400 Cluster: Superoxide dismutase [Cu-Zn]; n=1; Triticum aestivum|Rep: Superoxide dismutase [Cu-Zn] - Triticum aestivum (Wheat), complete
osa-miR528	P51WP34	TC184058	2.5	1	21	35	55	GAGGAGACGUACGGGGAAGGU	CUCUUCUGCUUGCUUCUUCCA
osa-miR528	P51WP34	TC156837	2.5	2	21	55	74	AGGAGACGUACGGGGAAGGU	GCCUCUGCCUGCCCUUUCCA	homologue to UniRef100_O24400 Cluster: Superoxide dismutase [Cu-Zn]; n=1; Triticum aestivum|Rep: Superoxide dismutase [Cu-Zn] - Triticum aestivum (Wheat), partial (93%)
osa-miR528	P51WP34	BI951173	2.5	1	21	327	347	GAGGAGACGUACGGGGAAGGU	CUCCUGUGCAUGUACCUUCCA	similar to UniRef100_Q9FG12 Cluster: Glycolate oxidase subunit D-like; D-lactate dehydrogenase-like; n=1; Arabidopsis thaliana|Rep: Glycolate oxidase subunit D-like; D-lactate dehydrogenase-like - Arabidopsis thaliana (Mouse-ear cress), partial (30%)
osa-miR528	P51WP34	CV054395	3	1	21	226	245	GAGGAGACGUACGGGGAAGGU	CUCCUCUG-AUGGCCCUUCCA
osa-miR528	P51WP34	BF261584	3	1	21	21	41	GAGGAGACGUACGGGGAAGGU	CUCUGCUGCACGCCCCUUCUA	similar to UniRef100_Q40039 Cluster: Precursor of CP29, core chlorophyll a/b binding (CAB) protein of photosystem II; n=1; Hordeum vulgare|Rep: Precursor of CP29, core chlorophyll a/b binding (CAB) protein of photosystem II - Hordeum vulgare (Barley), partial (65%)
osa-miR528	P51WP34	TC185000	3	2	21	541	560	AGGAGACGUACGGGGAAGGU	UCCUUUGCAUCUUCCUUCUA	similar to UniRef100_A9TCM2 Cluster: Predicted protein; n=1; Physcomitrella patens subsp. patens|Rep: Predicted protein - Physcomitrella patens subsp. patens, partial (7%)
osa-miR528	P51WP34	TC188324	3	1	21	411	430	GAGGAGACGUACGGGGAAGGU	UUCCUUUGC-UGCCCCUUCCA	weakly similar to UniRef100_A7NWK3 Cluster: Chromosome chr5 scaffold_2, whole genome shotgun sequence; n=1; Vitis vinifera|Rep: Chromosome chr5 scaffold_2, whole genome shotgun sequence - Vitis vinifera (Grape), partial (52%)
osa-miR528	P51WP34	BQ767278	3	1	21	123	143	GAGGAGACGUACGGGGAAGGU	CUCCUUUGCGUGUCCUUUCCC	similar to UniRef100_A1JPM3 Cluster: Sensor protein; n=1; Yersinia enterocolitica subsp. enterocolitica 8081|Rep: Sensor protein - Yersinia enterocolitica serotype O:8 / biotype 1B (strain 8081), partial (4%)
osa-miR528	P51WP34	CK568202	3	1	21	62	82	GAGGAGACGUACGGGGAAGGU	CUCCUCUCCAUUCCUUUUCCA
osa-miR827 [3]	P45NP39	BJ470052	1.5	2	21	146	165	CAAACGACUACCAGUAGAUU	GUUCGUUGAUGGUCAUCUAA	similar to UniRef100_Q6EPQ3 Cluster: SPX (SYG1/Pho81/XPR1) domain-containing protein-like; n=1; Oryza sativa Japonica Group|Rep: SPX (SYG1/Pho81/XPR1) domain-containing protein-like - Oryza sativa subsp. japonica (Rice), partial (15%)
osa-miR827 [3]	P45NP39	TC178729	2	2	21	415	434	CAAACGACUACCAGUAGAUU	GGUUGCUGGUGGUCAUCUAG	similar to UniRef100_Q9ZVH2 Cluster: T2P11.4 protein; n=2; Arabidopsis thaliana|Rep: T2P11.4 protein - Arabidopsis thaliana (Mouse-ear cress), partial (38%)
osa-miR827 [3]	P45NP39	BJ468837	3	1	21	269	289	ACAAACGACUACCAGUAGAUU	UGCUUGCUGAUGGCCAUUUAG	similar to UniRef100_A7QY02 Cluster: Chromosome undetermined scaffold_235, whole genome shotgun sequence; n=1; Vitis vinifera|Rep: Chromosome undetermined scaffold_235, whole genome shotgun sequence - Vitis vinifera (Grape), partial (29%)
osa-miR827 [3]	P45NP39	TC156204	3	1	21	369	389	ACAAACGACUACCAGUAGAUU	UGUUUGAAGAUGGUCAUUUGA	similar to UniRef100_Q8GT62 Cluster: ATP-dependent Clp protease ATP-binding subunit; n=1; Oryza sativa Indica Group|Rep: ATP-dependent Clp protease ATP-binding subunit - Oryza sativa subsp. indica (Rice), partial (33%)
osa-miR827 [3]	P45NP39	EX575934	3	2	21	180	199	CAAACGACUACCAGUAGAUU	GUUUGUUGGUGGACAUCUAU	homologue to UniRef100_Q4JQG0 Cluster: Aberrant pollen transmission 1; n=1; Zea mays|Rep: Aberrant pollen transmission 1 - Zea mays (Maize), partial (8%)
osa-miR1318 [1]; osa-miR1432 [2]	GPB339	BY857344	2	2	21	185	204	CAGCCACAGUAGAGAGGACU	GUCGUUGUCAUCUCUCCUGC	weakly similar to UniRef100_Q96S59 Cluster: Ran-binding protein 9; n=2; Homo sapiens|Rep: Ran-binding protein 9 - Homo sapiens (Human), partial (3%)
osa-miR1318 [1]; osa-miR1432 [2]	GPB339	TC156247	2.5	1	21	530	550	ACAGCCACAGUAGAGAGGACU	UGUCGGUGGCAUCUUUCCUGU	homologue to UniRef100_Q0H3G8 Cluster: Flavanone 3-hydroxylase; n=1; Triticum aestivum|Rep: Flavanone 3-hydroxylase - Triticum aestivum (Wheat), partial (73%)
osa-miR1318 [1]; osa-miR1432 [2]	GPB339	TC190274	3	2	21	602	620	CAGCCACAGUAGAGAGGACU	GUCGGUGUCAU-UUUCUUGA
osa-miR1318 [1]; osa-miR1432 [2]	GPB339	TC158860	3	2	21	380	399	CAGCCACAGUAGAGAGGACU	GUUGAUGUUAUCUUUUCUGA	homologue to UniRef100_A7QG46 Cluster: Chromosome undetermined scaffold_91, whole genome shotgun sequence; n=2; Vitis vinifera|Rep: Chromosome undetermined scaffold_91, whole genome shotgun sequence - Vitis vinifera (Grape), partial (87%)
osa-miR1318 [1]; osa-miR1432 [2]	GPB339	BU986355	3	1	21	29	49	ACAGCCACAGUAGAGAGGACU	UGUUCGUGUCAUCUCUCCCGA	weakly similar to UniRef100_A3E4F8 Cluster: Calmodulin-like protein; n=1; Karlodinium micrum|Rep: Calmodulin-like protein - Karlodinium micrum (Dinoflagellate), partial (23%)
osa-miR1318 [1]; osa-miR1432 [2]	GPB339	AV836180	3	2	21	420	439	CAGCCACAGUAGAGAGGACU	GUCGCUGUCUUCUCUUUUGA	similar to UniRef100_Q10DZ7 Cluster: Expressed protein; n=4; Oryza sativa|Rep: Expressed protein - Oryza sativa subsp. japonica, partial (4%)
osa-miR1318 [1]; osa-miR1432 [2]	GPB339	CB861291	3	2	21	241	260	CAGCCACAGUAGAGAGGACU	GUUGAUGUUAUCUUUUCUGA	homologue to UniRef100_A7QG46 Cluster: Chromosome undetermined scaffold_91, whole genome shotgun sequence; n=2; Vitis vinifera|Rep: Chromosome undetermined scaffold_91, whole genome shotgun sequence - Vitis vinifera (Grape), partial (57%)
osa-miR1318 [1]; osa-miR1432 [2]	GPB339	TC159966	3	2	21	535	554	CAGCCACAGUAGAGAGGACU	GUUGAUGUUAUCUUUUCUGA	similar to UniRef100_A7QG46 Cluster: Chromosome undetermined scaffold_91, whole genome shotgun sequence; n=2; Vitis vinifera|Rep: Chromosome undetermined scaffold_91, whole genome shotgun sequence - Vitis vinifera (Grape), partial (98%)
osa-miR1318 [1]; osa-miR1432 [2]	GPB339	TC167273	3	2	21	864	883	CAGCCACAGUAGAGAGGACU	GUUGAUGUUAUCUUUUCUGA	homologue to UniRef100_Q9SM49 Cluster: Pyruvate decarboxylase; n=1; Saccharum officinarum|Rep: Pyruvate decarboxylase - Saccharum officinarum (Sugarcane), partial (79%)
osa-miR1318 [1]; osa-miR1432 [2]	GPB339	BI955549	3	2	21	200	219	CAGCCACAGUAGAGAGGACU	GACUGUGUCAUUUCUUCUGA	homologue to UniRef100_A6SBS3 Cluster: Guanine nucleotide-binding protein beta subunit; n=2; Sclerotiniaceae|Rep: Guanine nucleotide-binding protein beta subunit - Botryotinia fuckeliana (strain B05.10) (Noble rot fungus) (Botrytiscinerea), partial (54%)
osa-miR1318 [1]; osa-miR1432 [2]	GPB339	TC160653	3	2	21	149	168	CAGCCACAGUAGAGAGGACU	AUCGGUGUCUUCUCUCCUGC
osa-miR1318 [3]	GPA513	EX595164	2.5	1	20	59	78	GGCCACAGUAGAGAGGACUA	GCGGUGUUGUCUUUCCUGAU
osa-miR1318 [3]	GPA513	TC154717	3	1	20	105	124	GGCCACAGUAGAGAGGACUA	CCGCUGUCUUUUUUCCUGAU	homologue to UniRef100_Q7XZK4 Cluster: Calcium-dependent calmodulin-independent protein kinase isoform 2; n=1; Cicer arietinum|Rep: Calcium-dependent calmodulin-independent protein kinase isoform 2 - Cicer arietinum (Chickpea) (Garbanzo), partial (49%)
osa-miR1318 [3]	GPA513	BI955549	3	1	20	201	220	GGCCACAGUAGAGAGGACUA	ACUGUGUCAUUUCUUCUGAU	homologue to UniRef100_A6SBS3 Cluster: Guanine nucleotide-binding protein beta subunit; n=2; Sclerotiniaceae|Rep: Guanine nucleotide-binding protein beta subunit - Botryotinia fuckeliana (strain B05.10) (Noble rot fungus) (Botrytiscinerea), partial (54%)
osa-miR1318 [3]	GPA513	TC154595	3	1	20	473	492	GGCCACAGUAGAGAGGACUA	CCGAUGUCAUCAUUCUUGAU	homologue to UniRef100_Q94IN2 Cluster: P-type ATPase; n=1; Hordeum vulgare|Rep: P-type ATPase - Hordeum vulgare (Barley), partial (38%)
osa-miR1318 [3]	GPA513	CA009137	3	1	20	510	529	GGCCACAGUAGAGAGGACUA	UCGGUGUCACCACUCUUGAU	similar to UniRef100_A5ABV4 Cluster: Catalytic activity:; n=1; Aspergillus niger|Rep: Catalytic activity: - Aspergillus niger, partial (48%)
osa-miR1318 [3]	GPA513	TC157733	3	1	20	1056	1075	GGCCACAGUAGAGAGGACUA	CCGAUGUCAUCAUUCUUGAU	UniRef100_Q94IN2 Cluster: P-type ATPase; n=1; Hordeum vulgare|Rep: P-type ATPase - Hordeum vulgare (Barley), complete
osa-miR1318 [3]	GPA513	DN181915	3	1	20	366	385	GGCCACAGUAGAGAGGACUA	CGGGUGUUAUUUUUCCUGGU
tae-miR2003 [1]	GPB2402	TC164167	2.5	1	22	954	975	AGCGGUAGUAUGUCGGGAUGGC	UCGCCAUCUUACAGCCCUACUU	homologue to UniRef100_A3BPR9 Cluster: DNA-directed RNA polymerase; n=1; Oryza sativa Japonica Group|Rep: DNA-directed RNA polymerase - Oryza sativa subsp. japonica (Rice), partial (32%)
tae-miR2003 [1]	GPB2402	TC171765	2.5	3	22	97	116	CGGUAGUAUGUCGGGAUGGC	GCCGUCGUGCAGGCCUACCG	weakly similar to UniRef100_Q337K2 Cluster: Uncharacterised protein family containing protein, expressed; n=1; Oryza sativa Japonica Group|Rep: Uncharacterised protein family containing protein, expressed - Oryza sativa subsp. japonica (Rice), partial (89%)
tae-miR2003 [1]	GPB2402	BQ753604	3	1	22	330	351	AGCGGUAGUAUGUCGGGAUGGC	UCGGCAUCAUAGAGCUCUACUG	weakly similar to UniRef100_Q10NU9 Cluster: Expressed protein; n=1; Oryza sativa Japonica Group|Rep: Expressed protein - Oryza sativa, partial (13%)
tae-miR2003 [1]	GPB2402	BQ753663	3	2	22	1	21	GCGGUAGUAUGUCGGGAUGGC	CGGCAUCAUAGAGCUCUACUG	weakly similar to UniRef100_Q10NV0 Cluster: Expressed protein; n=1; Oryza sativa Japonica Group|Rep: Expressed protein - Oryza sativa, partial (55%)
tae-miR2003 [1]	GPB2402	TC182959	3	3	22	323	342	CGGUAGUAUGUCGGGAUGGC	GCCGUUGUGCAGGCCUACCG	weakly similar to UniRef100_Q337K2 Cluster: Uncharacterised protein family containing protein, expressed; n=1; Oryza sativa Japonica Group|Rep: Uncharacterised protein family containing protein, expressed - Oryza sativa subsp. japonica (Rice), partial (89%)
tae-miR2003 [1]	GPB2402	NP855443	3	3	22	309	328	CGGUAGUAUGUCGGGAUGGC	GCCAACGUGCAGCCCUACCC	GB|AB120305.1|BAC87787.1 acidic beta-1,3-glucanase [Hordeum vulgare]
tae-miR2009a	GPB1100	TC194567	0	1	22	457	478	CGAUAAUACUAGAUGGAAGAGU	GCUAUUAUGAUCUACCUUCUCA	UniRef100_Q84YI2 Cluster: MLA1-2; n=1; Hordeum vulgare subsp. vulgare|Rep: MLA1-2 - Hordeum vulgare var. distichum (Two-rowed barley), complete
tae-miR2009a	GPB1100	TC167140	2	3	22	310	329	AUAAUACUAGAUGGAAGAGU	UAUUUUGAUCUACUUUCUCG	similar to UniRef100_A7QPD7 Cluster: Chromosome chr18 scaffold_137, whole genome shotgun sequence; n=1; Vitis vinifera|Rep: Chromosome chr18 scaffold_137, whole genome shotgun sequence - Vitis vinifera (Grape), partial (34%)
tae-miR2009a	GPB1100	TC163808	3	3	22	353	372	AUAAUACUAGAUGGAAGAGU	UCUUAUCAUUUGCCUUCUCA
tae-miR2009a	GPB1100	TC169062	3	1	22	96	117	CGAUAAUACUAGAUGGAAGAGU	GCUACUAUGAUCUACCUUCAUA	similar to UniRef100_Q6RW52 Cluster: Mla-like protein; n=2; Triticum aestivum|Rep: Mla-like protein - Triticum aestivum (Wheat), partial (18%)
tae-miR2009a	GPB1100	TC170010	3	3	22	71	90	AUAAUACUAGAUGGAAGAGU	UAUCAUGAUCUAUCUGCUCA
tae-miR2009a [1]	GPB159	TC194567	1	1	22	457	478	CGAUAAUACUAGACGGAAGAGU	GCUAUUAUGAUCUACCUUCUCA	UniRef100_Q84YI2 Cluster: MLA1-2; n=1; Hordeum vulgare subsp. vulgare|Rep: MLA1-2 - Hordeum vulgare var. distichum (Two-rowed barley), complete
tae-miR2009a [1]	GPB159	TC163808	2.5	3	22	353	372	AUAAUACUAGACGGAAGAGU	UCUUAUCAUUUGCCUUCUCA
tae-miR2009a [1]	GPB159	TC172742	3	3	22	286	305	AUAAUACUAGACGGAAGAGU	UGUCAUGAUUUGCCUUCUCC
tae-miR2009a [1]	GPB159	BU970049	3	1	22	180	201	CGAUAAUACUAGACGGAAGAGU	GCUAUUAUGAUUUGCCUCUUUA	similar to UniRef100_Q0IZ79 Cluster: Os10g0124300 protein; n=1; Oryza sativa Japonica Group|Rep: Os10g0124300 protein - Oryza sativa subsp. japonica (Rice), partial (16%)
tae-miR2009a [1]	GPB159	TC167140	3	3	22	310	329	AUAAUACUAGACGGAAGAGU	UAUUUUGAUCUACUUUCUCG	similar to UniRef100_A7QPD7 Cluster: Chromosome chr18 scaffold_137, whole genome shotgun sequence; n=1; Vitis vinifera|Rep: Chromosome chr18 scaffold_137, whole genome shotgun sequence - Vitis vinifera (Grape), partial (34%)
tae-miR2009a [1]	GPB159	CA030908	3	4	22	261	280	UAAUACUAGACG-GAAGAGU	AUUAUCAUCUGCACUUCUCA	similar to UniRef100_Q10F28 Cluster: Expressed protein; n=1; Oryza sativa Japonica Group|Rep: Expressed protein - Oryza sativa subsp. japonica (Rice), partial (19%)
tae-miR2009a [1]	GPB159	DN185183	3	3	22	128	147	AUAAUACUAGACGGAAGAGU	UAACAUGUUCUGCCUUCUCA	weakly similar to UniRef100_Q0IS23 Cluster: Os11g0573000 protein; n=1; Oryza sativa Japonica Group|Rep: Os11g0573000 protein - Oryza sativa subsp. japonica (Rice), partial (8%)
tae-miR2009a [1]	GPB159	TC160116	3	1	22	758	779	CGAUAAUACUAGACGGAAGAGU	GCUGUUGUAAUAUGCCUUCUCA	similar to UniRef100_A7HHJ4 Cluster: LigA; n=1; Anaeromyxobacter sp. Fw109-5|Rep: LigA - Anaeromyxobacter sp. (strain Fw109-5), partial (5%)
tae-miR2009b	GPB13969	TC194567	1.5	1	22	462	483	AUACUAGACGGAAGAGUAGAUU	UAUGAUCUACCUUCUCAUCUGA	UniRef100_Q84YI2 Cluster: MLA1-2; n=1; Hordeum vulgare subsp. vulgare|Rep: MLA1-2 - Hordeum vulgare var. distichum (Two-rowed barley), complete
tae-miR2009b	GPB13969	TC194556	2.5	1	22	161	182	AUACUAGACGGAAGAGUAGAUU	UAUGACUUGCCUUCCCAUCUAA	weakly similar to UniRef100_Q0E1Z8 Cluster: Os02g0286700 protein; n=4; Oryza sativa|Rep: Os02g0286700 protein - Oryza sativa subsp. japonica (Rice), partial (12%)
tae-miR2009b	GPB13969	FD524423	3	1	22	110	131	AUACUAGACGGAAGAGUAGAUU	UAUGAGAUGCCUUUUCAUUUAA
tae-miR2009b	GPB13969	BJ465016	3	1	22	129	150	AUACUAGACGGAAGAGUAGAUU	UAUGAUUUGCCAUCCCAUCUGA	weakly similar to UniRef100_Q0JLG1 Cluster: Os01g0603100 protein; n=2; Oryza sativa Japonica Group|Rep: Os01g0603100 protein - Oryza sativa subsp. japonica (Rice), partial (24%)
tae-miR2009b	GPB13969	TC169062	3	1	22	101	122	AUACUAGACGGAAGAGUAGAUU	UAUGAUCUACCUUCAUAUCUGA	similar to UniRef100_Q6RW52 Cluster: Mla-like protein; n=2; Triticum aestivum|Rep: Mla-like protein - Triticum aestivum (Wheat), partial (18%)
tae-miR2009b	GPB13969	BU970049	3	1	22	185	206	AUACUAGACGGAAGAGUAGAUU	UAUGAUUUGCCUCUUUAUCUGA	similar to UniRef100_Q0IZ79 Cluster: Os10g0124300 protein; n=1; Oryza sativa Japonica Group|Rep: Os10g0124300 protein - Oryza sativa subsp. japonica (Rice), partial (16%)
tae-miR2009b	GPB13969	DN186309	3	3	22	73	92	ACUAGACGGAAGAGUAGAUU	AGAACUGUUUUCUCAUCUAA
tae-miR2009b	GPB13969	TC162394	3	1	22	115	136	AUACUAGACGGAAGAGUAGAUU	UCUGAUCUACCUUCCCAUCUAA	homologue to UniRef100_Q0IZ79 Cluster: Os10g0124300 protein; n=1; Oryza sativa Japonica Group|Rep: Os10g0124300 protein - Oryza sativa subsp. japonica (Rice), partial (3%)
tae-miR2009b	GPB13969	TC184923	3	3	22	17	36	ACUAGACGGAAGAGUAGAUU	UGAUUUAUUUUCUCAUUUAA
tae-miR2009b	GPB13969	AV833259	3	3	22	37	56	ACUAGACGGAAGAGUAGAUU	UGAUCUUCGUUAUCAUCUAA	similar to UniRef100_A7NXY3 Cluster: Chromosome chr6 scaffold_3, whole genome shotgun sequence; n=1; Vitis vinifera|Rep: Chromosome chr6 scaffold_3, whole genome shotgun sequence - Vitis vinifera (Grape), partial (29%)
tae-miR2009b	GPB13969	TC166680	3	2	22	1295	1315	UACUAGACGGAAGAGUAGAUU	AUGAUCUGCCUUAUCACCUGA
tae-miR2009b [3]	GPA12904	TC194567	1.5	1	21	464	484	ACUAGACGGAAGAGUAGACUU	UGAUCUACCUUCUCAUCUGAG	UniRef100_Q84YI2 Cluster: MLA1-2; n=1; Hordeum vulgare subsp. vulgare|Rep: MLA1-2 - Hordeum vulgare var. distichum (Two-rowed barley), complete
tae-miR2009b [3]	GPA12904	CV059975	2	2	21	440	459	CUAGACGGAAGAGUAGACUU	GAUCUCCCUUUUUAUCUGAA	homologue to UniRef100_A2Y5E2 Cluster: Peptidyl-prolyl cis-trans isomerase; n=2; Oryza sativa|Rep: Peptidyl-prolyl cis-trans isomerase - Oryza sativa subsp. indica (Rice), partial (18%)
tae-miR2009b [3]	GPA12904	TC173394	2	2	21	1001	1020	CUAGACGGAAGAGUAGACUU	AAUCUGCCUGCUCAUCUGAA
tae-miR2009b [3]	GPA12904	BU970049	2.5	1	21	187	207	ACUAGACGGAAGAGUAGACUU	UGAUUUGCCUCUUUAUCUGAA	similar to UniRef100_Q0IZ79 Cluster: Os10g0124300 protein; n=1; Oryza sativa Japonica Group|Rep: Os10g0124300 protein - Oryza sativa subsp. japonica (Rice), partial (16%)
tae-miR2009b [3]	GPA12904	BJ465016	2.5	1	21	131	151	ACUAGACGGAAGAGUAGACUU	UGAUUUGCCAUCCCAUCUGAA	weakly similar to UniRef100_Q0JLG1 Cluster: Os01g0603100 protein; n=2; Oryza sativa Japonica Group|Rep: Os01g0603100 protein - Oryza sativa subsp. japonica (Rice), partial (24%)
tae-miR2009b [3]	GPA12904	TC169062	2.5	1	21	103	123	ACUAGACGGAAGAGUAGACUU	UGAUCUACCUUCAUAUCUGAA	similar to UniRef100_Q6RW52 Cluster: Mla-like protein; n=2; Triticum aestivum|Rep: Mla-like protein - Triticum aestivum (Wheat), partial (18%)
tae-miR2009b [3]	GPA12904	TC166680	2.5	1	21	1296	1316	ACUAGACGGAAGAGUAGACUU	UGAUCUGCCUUAUCACCUGAA
tae-miR2009b [3]	GPA12904	TC162756	3	2	21	345	364	CUAGACGGAAGAGUAGACUU	GGCUUGCUUUCUCAUUUGAA	similar to UniRef100_Q84628 Cluster: A313L protein; n=1; Paramecium bursaria Chlorella virus 1|Rep: A313L protein - Paramecium bursaria Chlorella virus 1 (PBCV-1), partial (23%)
tae-miR2009b [3]	GPA12904	DN184967	3	1	21	590	610	ACUAGACGGAAGAGUAGACUU	UGAUCUUCUUGUUCAUCUGAA	similar to UniRef100_Q0JBR5 Cluster: Os04g0514600 protein; n=1; Oryza sativa Japonica Group|Rep: Os04g0514600 protein - Oryza sativa subsp. japonica (Rice), partial (11%)
tae-miR2009c	GPB2271	TC194567	1	1	22	462	483	AUACUAGACGGAAGAGUAGACU	UAUGAUCUACCUUCUCAUCUGA	UniRef100_Q84YI2 Cluster: MLA1-2; n=1; Hordeum vulgare subsp. vulgare|Rep: MLA1-2 - Hordeum vulgare var. distichum (Two-rowed barley), complete
tae-miR2009c	GPB2271	TC169062	2.5	1	22	101	122	AUACUAGACGGAAGAGUAGACU	UAUGAUCUACCUUCAUAUCUGA	similar to UniRef100_Q6RW52 Cluster: Mla-like protein; n=2; Triticum aestivum|Rep: Mla-like protein - Triticum aestivum (Wheat), partial (18%)
tae-miR2009c	GPB2271	TC166680	2.5	2	22	1295	1315	UACUAGACGGAAGAGUAGACU	AUGAUCUGCCUUAUCACCUGA
tae-miR2009c	GPB2271	BJ465016	2.5	1	22	129	150	AUACUAGACGGAAGAGUAGACU	UAUGAUUUGCCAUCCCAUCUGA	weakly similar to UniRef100_Q0JLG1 Cluster: Os01g0603100 protein; n=2; Oryza sativa Japonica Group|Rep: Os01g0603100 protein - Oryza sativa subsp. japonica (Rice), partial (24%)
tae-miR2009c	GPB2271	BU970049	2.5	1	22	185	206	AUACUAGACGGAAGAGUAGACU	UAUGAUUUGCCUCUUUAUCUGA	similar to UniRef100_Q0IZ79 Cluster: Os10g0124300 protein; n=1; Oryza sativa Japonica Group|Rep: Os10g0124300 protein - Oryza sativa subsp. japonica (Rice), partial (16%)
tae-miR2009c	GPB2271	CX627898	3	2	22	364	384	UACUAGACGGAAGAGUAGACU	AUGUUCUGCUUGCUUAUCUGA
tae-miR2009c	GPB2271	CV059975	3	3	22	439	458	ACUAGACGGAAGAGUAGACU	GGAUCUCCCUUUUUAUCUGA	homologue to UniRef100_A2Y5E2 Cluster: Peptidyl-prolyl cis-trans isomerase; n=2; Oryza sativa|Rep: Peptidyl-prolyl cis-trans isomerase - Oryza sativa subsp. indica (Rice), partial (18%)
tae-miR2009c	GPB2271	TC160173	3	3	22	392	411	ACUAGACGGAAGAGUAGACU	UGAUUUGCUUUCUUAUUUGU	weakly similar to UniRef100_A7PKP5 Cluster: Chromosome chr7 scaffold_20, whole genome shotgun sequence; n=1; Vitis vinifera|Rep: Chromosome chr7 scaffold_20, whole genome shotgun sequence - Vitis vinifera (Grape), partial (12%)
tae-miR2009c	GPB2271	DN184967	3	2	22	589	609	UACUAGACGGAAGAGUAGACU	AUGAUCUUCUUGUUCAUCUGA	similar to UniRef100_Q0JBR5 Cluster: Os04g0514600 protein; n=1; Oryza sativa Japonica Group|Rep: Os04g0514600 protein - Oryza sativa subsp. japonica (Rice), partial (11%)
tae-miR2009c	GPB2271	TC160585	3	2	22	473	493	UACUAGACGGAAGAGUAGACU	AUGAUCUGUAUUCCCAUUUGA	similar to UniRef100_A7R0W7 Cluster: Chromosome chr12 scaffold_326, whole genome shotgun sequence; n=1; Vitis vinifera|Rep: Chromosome chr12 scaffold_326, whole genome shotgun sequence - Vitis vinifera (Grape), partial (67%)
tae-miR2009c	GPB2271	TC162844	3	2	22	1109	1129	UACUAGACGGAAGAGUAGACU	AUGUUCUGCUUGCUUAUCUGA	homologue to UniRef100_Q2QKB5 Cluster: U2AF small subunit; n=1; Triticum aestivum|Rep: U2AF small subunit - Triticum aestivum (Wheat), complete
tae-miR2009c	GPB2271	TC173394	3	3	22	1000	1019	ACUAGACGGAAGAGUAGACU	CAAUCUGCCUGCUCAUCUGA
tae-miR2011	GPB3564	TC194282	3	1	21	72	92	UCUCAACGUAUACGGUGACGU	AGAGUAACAUAUGUCACUGUA
tae-miR2011	GPB3564	TC190903	3	2	21	422	441	CUCAACGUAUACGGUGACGU	CAUUAGCAUAUGCCACUGCA	similar to UniRef100_Q49HL5 Cluster: Chloroplast heavy metal P-type ATPase precursor; n=1; Arabidopsis thaliana|Rep: Chloroplast heavy metal P-type ATPase precursor - Arabidopsis thaliana (Mouse-ear cress), partial (46%)
tae-miR2011	GPB3564	TC169552	3	1	21	286	306	UCUCAACGUAUACGGUGACGU	AGAGUAGCGUCUGCCGCUGCA	similar to UniRef100_Q10MP9 Cluster: Programmed cell death protein 2, C-terminal domain containing protein, expressed; n=1; Oryza sativa Japonica Group|Rep: Programmed cell death protein 2, C-terminal domain containing protein, expressed - Oryza sativa subsp. japonica (Rice), partial (21%)
tae-miR2032	GPB7405	TC180673	2.5	2	21	396	415	UCGGAAUCCCUCAUAGAUGU	AGCCUUAGGGAGUACUUGCA	UniRef100_A0S6X4 Cluster: FT-like protein; n=1; Hordeum vulgare subsp. vulgare|Rep: FT-like protein - Hordeum vulgare var. distichum (Two-rowed barley), complete
bdi-miR2509 [1]	P45NP2560	BY841849	2.5	2	21	136	155	AAAGCCUGGGCCGCAGUAAG	UUUCGGACCAGGCUUCAUUC	homologue to UniRef100_UPI00006A1C60 Cluster: nischarin; n=1; Xenopus tropicalis|Rep: nischarin - Xenopus tropicalis, partial (1%)
bdi-miR2509 [1]	P45NP2560	BQ760548	2.5	2	21	134	153	AAAGCCUGGGCCGCAGUAAG	UUUCGGACCAGGCUUCAUUC
	GPB235	TC194556	1.5	1	22	252	273	CUACCUAUCGACUUCCAAAAUA	GAUGGAUAGCUGAAGGCUUUAU	weakly similar to UniRef100_Q0E1Z8 Cluster: Os02g0286700 protein; n=4; Oryza sativa|Rep: Os02g0286700 protein - Oryza sativa subsp. japonica (Rice), partial (12%)
	GPB235	TC157282	2	2	22	338	358	UACCUAUCGACUUCCAAAAUA	AUGGAUAGCUGGAUGUUUUGU	similar to UniRef100_Q0IZ79 Cluster: Os10g0124300 protein; n=1; Oryza sativa Japonica Group|Rep: Os10g0124300 protein - Oryza sativa subsp. japonica (Rice), partial (3%)
	GPB235	TC166094	2.5	1	22	172	193	CUACCUAUCGACUUCCAAAAUA	GAUGGAUUUCUGAGGGUUUUAU	weakly similar to UniRef100_Q6WSR4 Cluster: Resistance protein CAN_RGA1; n=1; Triticum aestivum|Rep: Resistance protein CAN_RGA1 - Triticum aestivum (Wheat), partial (19%)
	GPB235	TC157142	2.5	2	22	1393	1413	UACCUAUCGACUUCCAAAAUA	AUGGGUGGCUGAAGGUUUCAU	weakly similar to UniRef100_Q2QWI4 Cluster: NB-ARC domain containing protein; n=1; Oryza sativa Japonica Group|Rep: NB-ARC domain containing protein - Oryza sativa subsp. japonica (Rice), partial (29%)
	GPB235	TC153887	3	2	22	1389	1409	UACCUAUCGACUUCCAAAAUA	GUGGAUAGCCGAAGGUUUCAU	UniRef100_Q8L4X2 Cluster: RGH2B; n=1; Hordeum vulgare|Rep: RGH2B - Hordeum vulgare (Barley), complete
	GPB235	NP315863	3	2	22	735	755	UACCUAUCGACUUCCAAAAUA	AUGGAUAGCUGAAGGGUUAAU	GB|AF032686.1|AAB96983.1 NBS-LRR type resistance protein [Hordeum vulgare]
	GPB235	TC162394	3	2	22	208	228	UACCUAUCGACUUCCAAAAUA	GUGGAUAGUUUGAGGUUUUGU	homologue to UniRef100_Q0IZ79 Cluster: Os10g0124300 protein; n=1; Oryza sativa Japonica Group|Rep: Os10g0124300 protein - Oryza sativa subsp. japonica (Rice), partial (3%)
	GPB235	TC176443	3	2	22	11	31	UACCUAUCGACUUCCAAAAUA	GUGGGUGGCUGAAGGUUUCAU	weakly similar to UniRef100_Q109S2 Cluster: NB-ARC domain containing protein, expressed; n=1; Oryza sativa Japonica Group|Rep: NB-ARC domain containing protein, expressed - Oryza sativa subsp. japonica (Rice), partial (18%)
	GPB125	TC165510	0	1	22	771	792	AAUCUGGAUUUUGGACGUUUAU	UUAGACCUAAAACCUGCAAAUA	similar to UniRef100_Q0ITC3 Cluster: Os11g0274100 protein; n=1; Oryza sativa Japonica Group|Rep: Os11g0274100 protein - Oryza sativa subsp. japonica (Rice), partial (7%)
	GPB125	TC153909	1.5	2	22	1585	1605	AUCUGGAUUUUGGACGUUUAU	UGGACUUAAAACCUGCAAAUG	homologue to UniRef100_Q2L855 Cluster: Resistance protein; n=1; Hordeum vulgare subsp. vulgare|Rep: Resistance protein - Hordeum vulgare var. distichum (Two-rowed barley), complete
	GPB125	TC158914	2.5	3	22	516	535	UCUGGAUUUUGGACGUUUAU	AGACCUAAAGUCUGCUAAUA	homologue to UniRef100_Q0DCW3 Cluster: Os06g0283300 protein; n=1; Oryza sativa Japonica Group|Rep: Os06g0283300 protein - Oryza sativa subsp. japonica (Rice), partial (67%)
	GPB125	TC153915	2.5	2	22	403	423	AUCUGGAUUUUGGACGUUUAU	UGGACUUGAAACCAGCAAAUA	UniRef100_Q1KMQ1 Cluster: Serine/threonine kinase-like protein ABC1036; n=1; Hordeum vulgare subsp. vulgare|Rep: Serine/threonine kinase-like protein ABC1036 - Hordeum vulgare var. distichum (Two-rowed barley), complete
	GPB125	TC161027	2.5	1	22	82	103	AAUCUGGAUUUUGGACGUUUAU	UUAGAUCUGAAACCCGCGAAUA	weakly similar to UniRef100_A3FPG2 Cluster: Serine/threonine protein kinase; n=1; Hordeum vulgare subsp. vulgare|Rep: Serine/threonine protein kinase - Hordeum vulgare var. distichum (Two-rowed barley), partial (35%)
	GPB125	TC180666	2.5	3	22	651	670	UCUGGAUUUUGGACGUUUAU	AGAUCUAAAGCCAGCGAAUA	homologue to UniRef100_A3FK65 Cluster: Mitogen-activated protein kinase kinase 3; n=1; Oryza sativa Indica Group|Rep: Mitogen-activated protein kinase kinase 3 - Oryza sativa subsp. indica (Rice), partial (45%)
	GPB125	TC175832	2.5	1	22	660	681	AAUCUGGAUUUUGGACGUUUAU	UUAGAUCUGAAACCCGCGAAUA	similar to UniRef100_Q2QQQ9 Cluster: Protein kinase domain containing protein, expressed; n=2; Oryza sativa Japonica Group|Rep: Protein kinase domain containing protein, expressed - Oryza sativa subsp. japonica (Rice), partial (13%)
	GPB125	TC153917	2.5	2	22	790	810	AUCUGGAUUUUGGACGUUUAU	UGGACUUGAAACCAGCAAAUA	UniRef100_Q1KMQ0 Cluster: Serine/threonine kinase-like protein ABC1040; n=1; Hordeum vulgare subsp. vulgare|Rep: Serine/threonine kinase-like protein ABC1040 - Hordeum vulgare var. distichum (Two-rowed barley), complete
	GPB125	BU981812	2.5	2	22	109	129	AUCUGGAUUUUGGACGUUUAU	UGCACCUUAAACCUGCAAAUA	similar to UniRef100_Q0J0H5 Cluster: Os09g0509100 protein; n=1; Oryza sativa Japonica Group|Rep: Os09g0509100 protein - Oryza sativa subsp. japonica (Rice), partial (31%)
	GPB125	TC168475	3	3	22	802	821	UCUGGAUUUUGGACGUUUAU	AGACCUGAAACCUGAAAAUC	similar to UniRef100_Q84SN3 Cluster: Cyclin-dependent kinase F-3; n=2; Oryza sativa Japonica Group|Rep: Cyclin-dependent kinase F-3 - Oryza sativa subsp. japonica (Rice), partial (61%)
	GPB1131	BQ462184	0	1	21	380	400	GGGUUGUUGUUCAUAAAUCCU	CCCAACAACAAGUAUUUAGGA
	GPB1131	TC191831	0	1	21	190	210	GGGUUGUUGUUCAUAAAUCCU	CCCAACAACAAGUAUUUAGGA
	GPB1131	TC190865	0	1	21	364	384	GGGUUGUUGUUCAUAAAUCCU	CCCAACAACAAGUAUUUAGGA	similar to UniRef100_A7QCA8 Cluster: Chromosome undetermined scaffold_77, whole genome shotgun sequence; n=1; Vitis vinifera|Rep: Chromosome undetermined scaffold_77, whole genome shotgun sequence - Vitis vinifera (Grape), partial (9%)
	GPB1131	TC169777	0	1	21	993	1013	GGGUUGUUGUUCAUAAAUCCU	CCCAACAACAAGUAUUUAGGA	similar to UniRef100_A7NUX9 Cluster: Chromosome chr18 scaffold_1, whole genome shotgun sequence; n=1; Vitis vinifera|Rep: Chromosome chr18 scaffold_1, whole genome shotgun sequence - Vitis vinifera (Grape), partial (33%)
	GPB1131	TC192674	1	1	21	951	971	GGGUUGUUGUUCAUAAAUCCU	CCCAACAACAAAUAUUUAGGA	UniRef100_Q7X9A6 Cluster: Cytochrome b6-f complex iron-sulfur subunit, chloroplast precursor; n=1; Triticum aestivum|Rep: Cytochrome b6-f complex iron-sulfur subunit, chloroplast precursor - Triticum aestivum (Wheat), partial (96%)
	GPB1131	BE231087	1.5	1	21	407	427	GGGUUGUUGUUCAUAAAUCCU	UCCAACAACAAGUAUUUAGGU	similar to UniRef100_Q6ETL2 Cluster: Tubby protein-like; n=1; Oryza sativa Japonica Group|Rep: Tubby protein-like - Oryza sativa subsp. japonica (Rice), partial (26%)
	GPB1131	TC162123	1.5	1	21	725	745	GGGUUGUUGUUCAUAAAUCCU	UCCAACAAGAAGUAUUUAGGA
	GPB1131	AV946725	2	1	21	423	443	GGGUUGUUGUUCAUAAAUCCU	CCCACCAACAAAUAUUUAGGA	homologue to UniRef100_A7PEW7 Cluster: Chromosome chr11 scaffold_13, whole genome shotgun sequence; n=1; Vitis vinifera|Rep: Chromosome chr11 scaffold_13, whole genome shotgun sequence - Vitis vinifera (Grape), partial (16%)
	GPB1131	DN158159	2	2	21	49	68	GGUUGUUGUUCAUAAAUCCU	ACAACAACAAUUAUUUAGGA	similar to UniRef100_A4R4K5 Cluster: Predicted protein; n=1; Magnaporthe grisea|Rep: Predicted protein - Magnaporthe grisea, partial (2%)
	GPB1131	TC154286	2	1	21	534	554	GGGUUGUUGUUCAUAAAUCCU	CCCAACUACAAUUAUUUAGGA	similar to UniRef100_Q6Z4J7 Cluster: LAs17 Binding protein-like; n=2; Oryza sativa Japonica Group|Rep: LAs17 Binding protein-like - Oryza sativa subsp. japonica (Rice), partial (31%)
	GPB1131	TC166572	2.5	2	21	816	835	GGUUGUUGUUCAUAAAUCCU	AUAACAACAAUUAUUUAGGA	homologue to UniRef100_Q6KA57 Cluster: Lipase class 3-like; n=1; Oryza sativa Japonica Group|Rep: Lipase class 3-like - Oryza sativa subsp. japonica (Rice), partial (39%)
	GPB1131	TC168882	2.5	1	21	996	1016	GGGUUGUUGUUCAUAAAUCCU	CCCAACUAUAAGUAUUUAGGU	similar to UniRef100_Q00NV2 Cluster: Resistance-related receptor-like kinase; n=1; Triticum aestivum|Rep: Resistance-related receptor-like kinase - Triticum aestivum (Wheat), partial (44%)
	GPB1131	TC173332	2.5	1	21	562	582	GGGUUGUUGUUCAUAAAUCCU	UCCAACUACAAUUAUUUAGGA
	GPB1131	TC194000	2.5	1	21	717	737	GGGUUGUUGUUCAUAAAUCCU	UCCAACUACAAUUAUUUAGGA	weakly similar to UniRef100_A7QFR8 Cluster: Chromosome undetermined scaffold_89, whole genome shotgun sequence; n=1; Vitis vinifera|Rep: Chromosome undetermined scaffold_89, whole genome shotgun sequence - Vitis vinifera (Grape), partial (58%)
	GPB1131	TC177326	3	1	21	1422	1442	GGGUUGUUGUUCAUAAAUCCU	CCCAACUACAAUUAUUUAGGU
	GPB1131	TC176145	3	2	21	157	176	GGUUGUUGUUCAUAAAUCCU	CCAACUACAAUUAUUUAGGU	similar to UniRef100_A7R4P9 Cluster: Chromosome undetermined scaffold_754, whole genome shotgun sequence; n=1; Vitis vinifera|Rep: Chromosome undetermined scaffold_754, whole genome shotgun sequence - Vitis vinifera (Grape), partial (7%)
	GPB1131	TC166572	3	2	21	790	809	GGUUGUUGUUCAUAAAUCCU	AAAACAACAAUUAUUUAGGA	homologue to UniRef100_Q6KA57 Cluster: Lipase class 3-like; n=1; Oryza sativa Japonica Group|Rep: Lipase class 3-like - Oryza sativa subsp. japonica (Rice), partial (39%)
	GPB1131	BI779287	3	1	21	92	113	GGGUUGUUGUUCAUAA-AUCCU	CCCAACAACAAGUAUUAUGGGA
	GPB1131	BM101048	3	2	21	159	178	GGUUGUUGUUCAUAAAUCCU	CCAGCAAUAGGUAUUUUGGA
	P51WP1692	BG300544	2.5	2	21	617	636	GAACGAGACGAGGUAGGGAC	UUUACUUUGUUCCAUCCCUG	similar to UniRef100_Q69WE3 Cluster: NADH-ubiquinone oxidoreductase-related-like protein; n=1; Oryza sativa Japonica Group|Rep:, partial (86%)
	P51WP1692	TC184678	2.5	2	21	350	370	GAACGAGACGAG-GUAGGGAC	CUUGCUCUGCUCUCAUCUCUG	similar to UniRef100_Q6L5C2 Cluster: 'unknow protein, contains tetratricopeptide (TPR) domain'; n=1; Oryza sativa Japonica Group|Rep: 'unknow protein, contains tetratricopeptide (TPR) domain' - Oryza sativa subsp. japonica (Rice), partial (9%)
	P51WP1692	BM370535	3	1	21	82	102	GGAACGAGACGAGGUAGGGAC	CCUUGCUCGGCGCCGUCCUUG	weakly similar to UniRef100_Q15G94 Cluster: Fibroin 1a; n=1; Deinopis spinosa|Rep: Fibroin 1a - Deinopis spinosa, partial (7%)
	P51WP1692	TC186111	3	2	21	1069	1088	GAACGAGACGAGGUAGGGAC	AUUACUUUGCUCCAUCCUUG	homologue to UniRef100_Q84XZ4 Cluster: Mitogen-activated protein kinase; n=1; Triticum aestivum|Rep: Mitogen-activated protein kinase - Triticum aestivum (Wheat), partial (53%)
	P51WP1692	TC166740	3	1	21	488	508	GGAACGAGACGAGGUAGGGAC	CUCUGCUCUGCUCUGUUCCUG	homologue to UniRef100_UPI0000EB00E4 Cluster: Histone H4; n=1; Canis lupus familiaris|Rep: Histone H4 - Canis familiaris, partial (97%)
	P51WP1692	TC154494	3	1	21	20	40	GGAACGAGACGAGGUAGGGAC	CCUUUCUCUUCUCCAUCCCUA
	P51WP1692	TC167862	3	1	21	449	469	GGAACGAGACGAGGUAGGGAC	CCGUGUUCUGCGCCAUCUCUG
	P51WP1692	TC189723	3	1	21	37	57	GGAACGAGACGAGGUAGGGAC	CCUUUCUCUUCUCCAUCCCUA
	P51WP1692	DN156481	3	2	21	41	60	GAACGAGACGAGGUAGGGAC	CUUGAUCUGCUCAAUCCCUA	homologue to UniRef100_Q1QBY8 Cluster: Phosphoenolpyruvate synthase; n=1; Psychrobacter cryohalolentis K5|Rep:, partial (1%)
	GPB8582	AV836089	0	1	21	412	432	AACGACCAACUUGCUGGAGUU	UUGCUGGUUGAACGACCUCAA
	GPB8582	BI960038	2	1	21	144	164	AACGACCAACUUGCUGGAGUU	UUGCCGGUUGAACGACCUCAC	similar to UniRef100_P51022 Cluster: ETS-like protein pointed, isoform P1; n=1; Drosophila melanogaster|Rep: ETS-like protein pointed, isoform P1 - Drosophila melanogaster (Fruit fly), partial (4%)
	GPB8582	TC157339	3	2	21	625	644	ACGACCAACUUGCUGGAGUU	UAUUGGUUGAGCUACCUCAA
	GPB8582	TC169102	3	1	21	1902	1921	AACGACCAACUUGCUGGAGUU	UUGCUGGUUGAAA-ACCUCAA	similar to UniRef100_Q0DJH5 Cluster: Os05g0279400 protein; n=1; Oryza sativa Japonica Group|Rep: Os05g0279400 protein - Oryza sativa subsp. japonica (Rice), partial (58%)
	GPB86	TC174169	0.5	1	21	273	293	CCAGGUACUAUACUACGAACU	GGUCCAUGAUAUGGUGCUUGA	weakly similar to UniRef100_Q6WWJ4 Cluster: MLA10; n=1; Hordeum vulgare|Rep: MLA10 - Hordeum vulgare (Barley), partial (9%)
	GPB86	TC168888	1	1	21	413	433	CCAGGUACUAUACUACGAACU	GGUUCAUGAUAUGGUGCUUGA	similar to UniRef100_Q9FR64 Cluster: Stripe rust resistance protein Yr10; n=1; Triticum aestivum|Rep: Stripe rust resistance protein Yr10 - Triticum aestivum (Wheat), partial (12%)
	GPB86	AV835525	1.5	2	21	85	104	CAGGUACUAUACUACGAACU	GUUCACGAUAUGAUGCUUGA	weakly similar to UniRef100_Q0IZ51 Cluster: Os10g0131000 protein; n=1; Oryza sativa Japonica Group|Rep: Os10g0131000 protein - Oryza sativa subsp. japonica (Rice), partial (12%)
	GPB86	TC157142	2	2	21	1535	1554	CAGGUACUAUACUACGAACU	GUUCAUGAUAUGAUUCUUGA	weakly similar to UniRef100_Q2QWI4 Cluster: NB-ARC domain containing protein; n=1; Oryza sativa Japonica Group|Rep: NB-ARC domain containing protein - Oryza sativa subsp. japonica (Rice), partial (29%)
	GPB86	TC171054	2.5	2	21	1565	1584	CAGGUACUAUACUACGAACU	GUCCAUGAUAUCAUGCGUGA
	GPB86	TC157282	2.5	2	21	485	504	CAGGUACUAUACUACGAACU	GUUCAUGAUAUGGUGAUUGA	similar to UniRef100_Q0IZ79 Cluster: Os10g0124300 protein; n=1; Oryza sativa Japonica Group|Rep: Os10g0124300 protein - Oryza sativa subsp. japonica (Rice), partial (3%)
	GPB86	BJ465016	2.5	2	21	366	385	CAGGUACUAUACUACGAACU	AUACAUGAUAUGGUGCUUGA	weakly similar to UniRef100_Q0JLG1 Cluster: Os01g0603100 protein; n=2; Oryza sativa Japonica Group|Rep: Os01g0603100 protein - Oryza sativa subsp. japonica (Rice), partial (24%)
	GPB86	TC169062	2.5	2	21	338	357	CAGGUACUAUACUACGAACU	GUACAUGACAUGGUGCUUGA	similar to UniRef100_Q6RW52 Cluster: Mla-like protein; n=2; Triticum aestivum|Rep: Mla-like protein - Triticum aestivum (Wheat), partial (18%)
	GPB86	BJ483403	2.5	2	21	341	360	CAGGUACUAUACUACGAACU	GUCCGCGAUAUGGUGCUUGG
	GPB86	BU970049	2.5	2	21	422	441	CAGGUACUAUACUACGAACU	AUACAUGAUAUGGUGCUUGA	similar to UniRef100_Q0IZ79 Cluster: Os10g0124300 protein; n=1; Oryza sativa Japonica Group|Rep: Os10g0124300 protein - Oryza sativa subsp. japonica (Rice), partial (16%)
	GPB86	TC185309	2.5	2	21	162	181	CAGGUACUAUACUACGAACU	GUGCAUGAUAUGAUUCUUGA	weakly similar to UniRef100_Q0IS73 Cluster: Os11g0551700 protein; n=1; Oryza sativa Japonica Group|Rep: Os11g0551700 protein - Oryza sativa subsp. japonica (Rice), partial (7%)
	GPB86	DN159773	3	2	21	427	446	CAGGUACUAUACUACGAACU	GUUCAUGGCAAGAUGCUUGA	weakly similar to UniRef100_O24156 Cluster: Glycine-rich protein; n=1; Nicotiana tabacum|Rep: Glycine-rich protein - Nicotiana tabacum (Common tobacco), partial (17%)
	GPB86	BE411774	3	2	21	136	155	CAGGUACUAUACUACGAACU	GCCCAUGGUACGGUGCUUGA	homologue to UniRef100_O24401 Cluster: Chlorophyll a/b-binding protein WCAB precursor; n=1; Triticum aestivum|Rep: Chlorophyll a/b-binding protein WCAB precursor - Triticum aestivum (Wheat), partial (42%)
	GPB86	EX572058	3	2	21	98	117	CAGGUACUAUACUACGAACU	GUCCAUGAUAUGAUUCUCGA	similar to UniRef100_Q2QNI0 Cluster: NB-ARC domain containing protein expressed; n=3; Oryza sativa|Rep: NB-ARC domain, partial (20%)
	GPB86	BQ765057	3	1	21	404	424	CCAGGUACUAUACUACGAACU	GCUCCAAGAUUUGAUGCUUGA	similar to UniRef100_Q8W5R1 Cluster: Flap endonuclease GEN-like 2; n=1; Oryza sativa Japonica Group|Rep: Flap endonuclease GEN-like 2 - Oryza sativa subsp. japonica (Rice), partial (24%)
	GPB86	TC182754	3	2	21	587	606	CAGGUACUAUACUACGAACU	AUUCAUGAUAUGAUGAUUGA
	GPB86	DN181339	3	2	21	99	118	CAGGUACUAUACUACGAACU	GUUCAUGACAUGAUGCUAGA	similar to UniRef100_Q0IZ51 Cluster: Os10g0131000 protein; n=1; Oryza sativa Japonica Group|Rep: Os10g0131000 protein - Oryza sativa subsp. japonica (Rice), partial (8%)
	GPB86	TC156031	3	2	21	281	300	CAGGUACUAUACUACGAACU	GUACACGACAUGAUGCUUGA	weakly similar to UniRef100_Q6WWJ4 Cluster: MLA10; n=1; Hordeum vulgare|Rep: MLA10 - Hordeum vulgare (Barley), partial (20%)
	GPB86	TC188514	3	2	21	42	61	CAGGUACUAUACUACGAACU	GUGCAUGAUCUAAUGCUUGA	similar to UniRef100_Q2QRC5 Cluster: NB-ARC domain containing protein; n=1; Oryza sativa Japonica Group|Rep: NB-ARC domain containing protein - Oryza sativa subsp. japonica (Rice), partial (5%)
	GPA5819	TC183320	3	2	21	234	253	CCGCUGAGGCGACCCCUUGC	GUUGACUCUGCUGGGGGGCG	similar to UniRef100_Q40427 Cluster: RNA-binding glycine-rich protein-1; n=1; Nicotiana sylvestris|Rep: RNA-binding glycine-rich protein-1 - Nicotiana sylvestris (Wood tobacco), partial (18%)
	GPA5819	CA004544	3	2	21	122	141	CCGCUGAGGCGACCCCUUGC	GGCGGCUCCGCCGGGGAGCA
	GPA5819	TC173313	3	2	21	122	141	CCGCUGAGGCGACCCCUUGC	GGCGGCUCCGCCGGGGAGCA
	GPA5819	AJ476185	3	2	21	66	85	CCGCUGAGGCGACCCCUUGC	GGCGGCUCCGCCGGGGAGCA	homologue to UniRef100_Q0J0H9 Cluster: Os09g0508300 protein; n=1; Oryza sativa Japonica Group|Rep: Os09g0508300 protein - Oryza, partial (22%)
	GPA3884	TC175237	2.5	1	21	225	245	UACGGCUCGAGUCAUCGCUCU	AUGCUGAGCUUAGAGGCGAGA	similar to UniRef100_Q4LD47 Cluster: LysM receptor-like kinase; n=1; Hordeum vulgare subsp. vulgare|Rep: LysM receptor-like kinase - Hordeum vulgare var. distichum (Two-rowed barley), partial (56%)
	GPA3884	TC154980	3	2	21	920	939	ACGGCUCGAGUCAUCGCUCU	UGCCGAGCUCAGCAGCGUGG	similar to UniRef100_A7R5K1 Cluster: Chromosome undetermined scaffold_984, whole genome shotgun sequence; n=1; Vitis vinifera|Rep: Chromosome undetermined scaffold_984, whole genome shotgun sequence - Vitis vinifera (Grape), partial (96%)
	P45NP9164	TC188180	0	1	21	799	819	ACGAAUAAUGGCCAAGAAGGA	UGCUUAUUACCGGUUCUUCCU	UniRef100_A1E9I2 Cluster: DNA-directed RNA polymerase; n=1; Hordeum vulgare|Rep: DNA-directed RNA polymerase - Hordeum vulgare (Barley), complete
	P45NP9164	BF617251	0	1	21	135	155	ACGAAUAAUGGCCAAGAAGGA	UGCUUAUUACCGGUUCUUCCU	UniRef100_A1E9I2 Cluster: DNA-directed RNA polymerase; n=1; Hordeum vulgare|Rep: DNA-directed RNA polymerase - Hordeum vulgare (Barley), partial (22%)
	P45NP9164	TC181653	2.5	1	21	850	870	ACGAAUAAUGGCCAAGAAGGA	UGCUUAUCACCAGUUCUUUCU
	P45NP9164	EY275230	3	1	21	166	186	ACGAAUAAUGGCCAAGAAGGA	UGCUUACUGCCUGUUCUUCUU	similar to UniRef100_Q0JJZ7 Cluster: Os01g0706500 protein; n=1; Oryza sativa Japonica Group|Rep: Os01g0706500 protein - Oryza sativa subsp. japonica (Rice), partial (66%)
	P45NP9164	TC166826	3	2	21	366	385	CGAAUAAUGGCCAAGAAGGA	GCGUAUUAUGGGUUCUUCUU	homologue to UniRef100_Q67U13 Cluster: Translocation protein-related-like; n=1; Oryza sativa Japonica Group|Rep: Translocation protein-related-like - Oryza sativa subsp. japonica (Rice), partial (60%)
	P45NP15764	AJ469194	2.5	4	23	56	75	AACAAAGGCUAAGUGGUUUG	AUGUUGCCGAUUCACCGAAC
	GPB4154	BQ659037	2.5	1	21	256	276	ACAGGUUUACUAGACUUUAAA	UGUCCAAAUGAGCUGAAACUU
	GPB4154	TC180479	3	1	21	293	313	ACAGGUUUACUAGACUUUAAA	UGUUCAGUUGAGCUGAAAUUU	similar to UniRef100_Q4QLD1 Cluster: Histidinol-phosphate aminotransferase 2; n=1; Haemophilus influenzae 86-028NP|Rep: Histidinol-phosphate aminotransferase 2 - Haemophilus influenzae (strain 86-028NP), partial (5%)
	GPB4154	CX627957	3	1	21	419	439	ACAGGUUUACUAGACUUUAAA	UGUCCAAUUGAUCGGGGAUUU	similar to UniRef100_A2ZLU6 Cluster: Protein spotted leaf 11; n=2; Oryza sativa|Rep: Protein spotted leaf 11 - Oryza sativa subsp. indica (Rice), partial (3%)
	GPB4154	TC181564	3	1	21	378	398	ACAGGUUUACUAGACUUUAAA	UGUCCAAUUGAUCGGGGAUUU	similar to UniRef100_A2ZLU6 Cluster: Protein spotted leaf 11; n=2; Oryza sativa|Rep: Protein spotted leaf 11 - Oryza sativa subsp. indica (Rice), partial (12%)
	GPB4154	CX628888	3	2	21	30	49	CAGGUUUACUAGACUUUAAA	AUCCAGAUGGUAUGAAAUUU
	GPB4154	TC158728	3	2	21	283	302	CAGGUUUACUAGACUUUAAA	AUCCAAAUGUCCUGAAAUUU	similar to UniRef100_A7NW94 Cluster: Chromosome chr5 scaffold_2, whole genome shotgun sequence; n=1; Vitis vinifera|Rep: Chromosome chr5 scaffold_2, whole genome shotgun sequence - Vitis vinifera (Grape), partial (13%)
	TF6215B7984	TC170608	2.5	3	22	1121	1140	AAAAGGUAGGGAGUUGAUAA	UAUUUUAUCCUUCAACUAUU	similar to UniRef100_Q5SMR4 Cluster: ALM beta-like; n=1; Oryza sativa Japonica Group|Rep: ALM beta-like - Oryza sativa subsp. japonica (Rice), partial (45%)
	TF6215B7984	TC183347	2.5	3	22	184	203	AAAAGGUAGGGAGUUGAUAA	GUUUCCAUCUUUCAGCUAUU
	TF6215B7984	BE420647	2.5	1	22	594	615	ACAAAAGGUAGGGAGUUGAUAA	UGUUAUCCAUCCCUCAUCUAUU	UniRef100_Q96465 Cluster: Subtilisin-chymotrypsin inhibitor 2; n=1; Hordeum vulgare|Rep: Subtilisin-chymotrypsin inhibitor 2 - Hordeum vulgare (Barley), complete
	TF6215B7984	BE454279	3	3	22	708	727	AAAAGGUAGGGAGUUGAUAA	AUUUCCACCCCUUAACUGUU	similar to UniRef100_Q94IC1 Cluster: Betaine aldehyde dehydrogenase; n=1; Hordeum vulgare|Rep: Betaine aldehyde dehydrogenase - Hordeum vulgare (Barley), partial (36%)
	TF6215B74145	TC170784	2.5	2	21	360	379	UGGUGCGGAAGGUGGUUACA	GUCAUGCCUUCCACCAAUGA	similar to UniRef100_A7P4W0 Cluster: Chromosome chr4 scaffold_6, whole genome shotgun sequence; n=1; Vitis vinifera|Rep: Chromosome chr4 scaffold_6, whole genome shotgun sequence - Vitis vinifera (Grape), partial (22%)
	TF6215B74145	TC161872	3	2	21	260	279	UGGUGCGGAAGGUGGUUACA	GCCAGGCCUUCCCCCAGUGU	homologue to UniRef100_Q7XYB6 Cluster: Elongation factor; n=1; Triticum aestivum|Rep: Elongation factor - Triticum aestivum (Wheat), partial (81%)
	TF6215B74145	CV054677	3	2	21	22	41	UGGUGCGGAAGGUGGUUACA	ACCACGCCUUCCGUUAAUCU	similar to UniRef100_Q6YTS9 Cluster: Proline-rich protein family-like; n=1; Oryza sativa Japonica Group|Rep: Proline-rich protein family-like - Oryza sativa subsp. japonica (Rice), partial (14%)
	TF6215B74145	TC156344	3	2	21	477	496	UGGUGCGGAAGGUGGUUACA	GCCAGGCCUUCCCCCAGUGU	homologue to UniRef100_O23755 Cluster: Elongation factor 2; n=1; Beta vulgaris|Rep: Elongation factor 2 - Beta vulgaris (Sugar beet), partial (25%)
	TF6215B74145	TC165793	3	2	21	676	695	UGGUGCGGAAGGUGGUUACA	GCCAGGCCUUCCCCCAGUGU	homologue to UniRef100_A7PWR8 Cluster: Chromosome chr19 scaffold_35, whole genome shotgun sequence; n=1; Vitis vinifera|Rep: Chromosome chr19 scaffold_35, whole genome shotgun sequence - Vitis vinifera (Grape), partial (53%)
	TF6215B74145	TC179789	3	2	21	543	562	UGGUGCGGAAGGUGGUUACA	GCCAGGCCUUCCCCCAGUGU	homologue to UniRef100_A7PWR8 Cluster: Chromosome chr19 scaffold_35, whole genome shotgun sequence; n=1; Vitis vinifera|Rep: Chromosome chr19 scaffold_35, whole genome shotgun sequence - Vitis vinifera (Grape), partial (44%)
	TF6215B74145	TC163747	3	2	21	335	354	UGGUGCGGAAGGUGGUUACA	GCCAGGCCUUCCCCCAGUGU	homologue to UniRef100_Q7XYB6 Cluster: Elongation factor; n=1; Triticum aestivum|Rep: Elongation factor - Triticum aestivum (Wheat), partial (78%)
	TF6215B74145	CV055684	3	2	21	378	397	UGGUGCGGAAGGUGGUUACA	GCCACGCCUUCCAUCGGUGC
	TF6215B74145	DN189682	3	2	21	386	405	UGGUGCGGAAGGUGGUUACA	ACCAAGCUUUUCACUAGUGU	weakly similar to UniRef100_A6R0P0 Cluster: Predicted protein; n=1; Ajellomyces capsulatus NAm1|Rep: Predicted protein - Ajellomyces capsulata (strain NAm1) (Histoplasma capsulatum), partial (4%)
	TF6215B74145	FD527705	3	2	21	403	422	UGGUGCGGAAGGUGGUUACA	ACCACUCCUUGGACCAAUGU	similar to UniRef100_A2YEZ1 Cluster: DNA-directed RNA polymerase; n=1; Oryza sativa Indica Group|Rep: DNA-directed RNA polymerase - Oryza sativa subsp. indica (Rice), partial (13%)
	TF6215B6553	BI960038	0	1	21	276	296	CGCCACGGCUGCCACCGGAAG	GCGGUGCCGACGGUGGCCUUC	similar to UniRef100_P51022 Cluster: ETS-like protein pointed, isoform P1; n=1; Drosophila melanogaster|Rep: ETS-like protein pointed, isoform P1 - Drosophila melanogaster (Fruit fly), partial (4%)
	TF6215B6553	BI958335	0	1	21	355	375	CGCCACGGCUGCCACCGGAAG	GCGGUGCCGACGGUGGCCUUC
	TF6215B6553	TC153920	2.5	2	21	1401	1420	GCCACGGCUGCCACCGGAAG	AGGUGCCGCUGGUGGCCUUC	UniRef100_Q760G1 Cluster: Granule bound starch synthase I; n=1; Hordeum vulgare subsp. spontaneum|Rep: Granule bound starch synthase I - Hordeum spontaneum (Barley), complete
	TF6215B6553	TC192126	2.5	2	21	1404	1423	GCCACGGCUGCCACCGGAAG	AGGUGCCGCUGGUGGCCUUC	UniRef100_P09842 Cluster: Granule-bound starch synthase 1, chloroplast precursor; n=1; Hordeum vulgare|Rep: Granule-bound starch synthase 1, chloroplast precursor - Hordeum vulgare (Barley), complete
	TF6215B6553	TC154115	2.5	2	21	163	182	GCCACGGCUGCCACCGGAAG	AGGUGCCGCUGGUGGCCUUC	UniRef100_Q6V711 Cluster: Granule bound starch synthase; n=2; Hordeum vulgare subsp. spontaneum|Rep: Granule bound starch synthase - Hordeum spontaneum (Barley), complete
	TF6215B6553	CV064037	2.5	2	21	151	170	GCCACGGCUGCCACCGGAAG	AGGUGCCGCUGGUGGCCUUC	homologue to UniRef100_P09842 Cluster: Granule-bound starch synthase 1, chloroplast precursor; n=1; Hordeum vulgare|Rep: Granule-bound starch synthase 1, chloroplast precursor - Hordeum vulgare (Barley), partial (31%)
	TF6215B6553	TC164625	2.5	2	21	506	525	GCCACGGCUGCCACCGGAAG	UGGUGCUGAUGAUGGCCUUC	similar to UniRef100_A7P7I6 Cluster: Chromosome chr9 scaffold_7, whole genome shotgun sequence; n=1; Vitis vinifera|Rep: Chromosome chr9 scaffold_7, whole genome shotgun sequence - Vitis vinifera (Grape), partial (37%)
	TF6215B6553	BQ753382	2.5	2	21	299	318	GCCACGGCUGCCACCGGAAG	UGGUGCCGGCGGUGGCCAUC
	TF6215B6553	TC192893	2.5	1	21	366	386	CGCCACGGCUGCCACCGGAAG	GAGGUGCCGACGGUGACCUUC	weakly similar to UniRef100_A7PC14 Cluster: Chromosome chr2 scaffold_11, whole genome shotgun sequence; n=1; Vitis vinifera|Rep: Chromosome chr2 scaffold_11, whole genome shotgun sequence - Vitis vinifera (Grape), partial (58%)
	TF6215B6553	TC162180	3	1	21	152	172	CGCCACGGCUGCCACCGGAAG	GCGGCGGCGACGGCGGCCUUC
	TF6215B6553	TC171743	3	2	21	292	311	GCCACGGCUGCCACCGGAAG	CGGUGGUGACGGUGGCGUUC	similar to UniRef100_A7QJZ6 Cluster: Chromosome undetermined scaffold_109, whole genome shotgun sequence; n=1; Vitis vinifera|Rep: Chromosome undetermined scaffold_109, whole genome shotgun sequence - Vitis vinifera (Grape), partial (17%)
	TF6215B6553	TC191022	3	2	21	92	111	GCCACGGCUGCCACCGGAAG	ACGUGCCGACCGUGGCCUUC
	TF6215B6553	TC180562	3	1	21	118	138	CGCCACGGCUGCCACCGGAAG	GCGGUGCCGCCGGUGUCUUUC	similar to UniRef100_P14947 Cluster: Pollen allergen Lol p 2-A; n=1; Lolium perenne|Rep: Pollen allergen Lol p 2-A - Lolium perenne (Perennial ryegrass), partial (92%)
	P51WP57134	TC192086	3	2	21	698	717	CCACCACGACGGGUCCGUGC	GGUGGUGCUGCAGAGGCACA
	P51WP57134	BQ753382	3	2	21	147	166	CCACCACGACGGGUCCGUGC	CGUGGAGCUGCCCAGGCACU
	P51WP57134	BI949410	3	2	21	206	225	CCACCACGACGGGUCCGUGC	GGUGGUGCUGCAAAGGCACA
	P51WP57134	TC176783	3	1	21	61	80	ACCACCACGACGGGUCCGUGC	UGGUGG-GCUGCUCAGGCGCG	similar to UniRef100_Q2IMJ3 Cluster: LigA; n=1; Anaeromyxobacter dehalogenans 2CP-C|Rep: LigA - Anaeromyxobacter dehalogenans (strain 2CP-C), partial (4%)
	P51WP57134	TC185029	3	2	21	147	166	CCACCACGACGGGUCCGUGC	CGUGCUGCUGCCCAGGCACU	similar to UniRef100_A8Y7N1 Cluster: Heat shock factor A2b; n=2; Oryza sativa|Rep: Heat shock factor A2b - Oryza sativa subsp. indica (Rice), partial (85%)
	P51WP57134	TC166344	3	1	21	695	715	ACCACCACGACGGGUCCGUGC	UGGAGGUGUUGCCAGGGCACG	homologue to UniRef100_Q6Z2L5-2 Cluster: Isoform 2 of Q6Z2L5 ; n=1; Oryza sativa Japonica Group|Rep: Isoform 2 of Q6Z2L5 - Oryza sativa subsp. japonica (Rice), partial (88%)
	P51WP4847	TC171735	2.5	2	21	14	33	GCCUACCGCAGCUGCCUCUU	CUGAUGGCAUCGACGGAGGA
	P51WP4847	CB877990	2.5	2	21	208	227	GCCUACCGCAGCUGCCUCUU	CGGACGGCGUCGGCGGAGAC	similar to UniRef100_A7Q050 Cluster: Chromosome chr8 scaffold_41, whole genome shotgun sequence; n=1; Vitis vinifera|Rep: Chromosome chr8 scaffold_41, whole genome shotgun sequence - Vitis vinifera (Grape), partial (7%)
	P51WP4847	TC180678	2.5	1	21	700	720	CGCCUACCGCAGCUGCCUCUU	GUGGGUGGCGUCGUCGGAGAG	similar to UniRef100_Q6H4U9 Cluster: Dentin sialophosphoprotein-like; n=1; Oryza sativa Japonica Group|Rep: Dentin sialophosphoprotein-like - Oryza sativa subsp. japonica (Rice), partial (16%)
	P51WP4847	BY871135	3	1	21	380	400	CGCCUACCGCAGCUGCCUCUU	GCGGACGGCGUCGGCGGAGGC	similar to UniRef100_A7Q1H0 Cluster: Chromosome chr7 scaffold_44, whole genome shotgun sequence; n=1; Vitis vinifera|Rep: Chromosome chr7 scaffold_44, whole genome shotgun sequence - Vitis vinifera (Grape), partial (12%)
	P51WP4847	TC162092	3	2	21	266	285	GCCUACCGCAGCUGCCUCUU	UCGAUGGCGUCGAUGGAGAG	homologue to UniRef100_A7L5U8 Cluster: Protein phosphatase 2C; n=1; Triticum aestivum|Rep: Protein phosphatase 2C - Triticum aestivum (Wheat), partial (96%)
	P51WP4847	BI952142	3	2	21	224	243	GCCUACCGCAGCUGCCUCUU	GGGAUGGUGUCGCCGGAGGA
	P51WP4847	BI960439	3	1	21	60	80	CGCCUACCGCAGCUGCCUCUU	GUUGAUGGCAUCGACGGAGGA	weakly similar to UniRef100_A8JJ67 Cluster: Predicted protein; n=1; Chlamydomonas reinhardtii|Rep: Predicted protein - Chlamydomonas reinhardtii, partial (3%)
	P51WP4847	TC190094	3	2	21	226	245	GCCUACCGCAGCUGCCUCUU	AGGAUGGCGGCGGCGGGGAA	homologue to UniRef100_Q1W374 Cluster: Phosphomannomutase; n=1; Triticum aestivum|Rep: Phosphomannomutase - Triticum aestivum (Wheat), partial (48%)
	P51WP4847	BE213826	3	1	21	54	74	CGCCUACCGCAGCUGCCUCUU	GCUGCUCGCGUCGACGGAGAA	similar to UniRef100_Q2R0P8 Cluster: Sugar transporter family protein expressed; n=2; Oryza sativa|Rep: Sugar transporter, partial (25%)
	P51WP4847	TC163585	3	2	21	41	60	GCCUACCGCAGCUGCCUCUU	CCGAUGACGACGACGGAGAA	similar to UniRef100_A7QRJ3 Cluster: Chromosome chr8 scaffold_150, whole genome shotgun sequence; n=1; Vitis vinifera|Rep: Chromosome chr8 scaffold_150, whole genome shotgun sequence - Vitis vinifera (Grape), partial (87%)
	P51WP4847	TC189393	3	1	21	414	434	CGCCUACCGCAGCUGCCUCUU	GCGGAUGGCGUCGGCGGAGCG
	P51WP4847	TC173093	3	2	21	196	215	GCCUACCGCAGCUGCCUCUU	AGGAUGGCGGCGGCGGGGAA	homologue to UniRef100_Q1W374 Cluster: Phosphomannomutase; n=1; Triticum aestivum|Rep: Phosphomannomutase - Triticum aestivum (Wheat), complete
	P51WP4847	TC162460	3	1	21	142	162	CGCCUACCGCAGCUGCCUCUU	GCGGGUGGUGGCGAUGGAGGA	homologue to UniRef100_A2ZAB5 Cluster: Serine/threonine-protein kinase SAPK3; n=2; Oryza sativa|Rep: Serine/threonine-protein kinase SAPK3 - Oryza sativa subsp. indica (Rice), partial (81%)
	P51WP4847	TC163914	3	2	21	401	420	GCCUACCGCAGCUGCCUCUU	UGGAUGUCGUCGCUGGAGAA	similar to UniRef100_A7QIZ7 Cluster: Chromosome chr2 scaffold_105, whole genome shotgun sequence; n=1; Vitis vinifera|Rep: Chromosome chr2 scaffold_105, whole genome shotgun sequence - Vitis vinifera (Grape), partial (58%)
	P51WP4847	TC171082	3	2	21	921	940	GCCUACCGCAGCUGCCUCUU	GGGAUGGCGCCGACGGGGGA	similar to UniRef100_Q4W1F8 Cluster: Expansin EXPB11 protein precursor; n=1; Triticum aestivum|Rep: Expansin EXPB11 protein precursor - Triticum aestivum (Wheat), partial (94%)
	P51WP4847	TC175970	3	2	21	604	623	GCCUACCGCAGCUGCCUCUU	AAGAUGACGUCGACGGAGAA
	P51WP4847	TC188561	3	1	21	162	182	CGCCUACCGCAGCUGCCUCUU	GCGCUUGGCGUCGAUGGAGGA	homologue to UniRef100_Q2QX53 Cluster: Amidase family protein, expressed; n=1; Oryza sativa Japonica Group|Rep: Amidase family protein, expressed - Oryza sativa subsp. japonica (Rice), partial (57%)
	P51WP4847	TC177647	3	2	21	575	594	GCCUACCGCAGCUGCCUCUU	GGGACGGCGUCGCCGGAGAA	weakly similar to UniRef100_Q2IMJ3 Cluster: LigA; n=1; Anaeromyxobacter dehalogenans 2CP-C|Rep: LigA - Anaeromyxobacter dehalogenans (strain 2CP-C), partial (7%)
	P45NP51144	TC167111	1	2	21	668	687	UGGCUAGUCUUGUCUUGUCU	ACAGAUCAGAACAGAACAGA	similar to UniRef100_A7Q4K1 Cluster: Chromosome chr9 scaffold_49, whole genome shotgun sequence; n=1; Vitis vinifera|Rep: Chromosome chr9 scaffold_49, whole genome shotgun sequence - Vitis vinifera (Grape), partial (7%)
	P45NP51144	CX626536	1.5	2	21	358	377	UGGCUAGUCUUGUCUUGUCU	GCCGAUCAGAUCAGAACAGA	homologue to UniRef100_Q5MB22 Cluster: Cysteine protease; n=1; Triticum aestivum|Rep: Cysteine protease - Triticum aestivum (Wheat), partial (5%)
	P45NP51144	BG299285	2.5	1	21	112	132	AUGGCUAGUCUUGUCUUGUCU	UACCGAGCAGAGCAGAGCAGG	similar to UniRef100_Q2KKB6 Cluster: Glutathione transferase; n=1; Thlaspi caerulescens|Rep: Glutathione transferase - Thlaspi caerulescens (Alpine penny-cress) (Thlaspi calaminare), partial (64%)
	P45NP51144	TC177705	2.5	2	21	78	97	UGGCUAGUCUUGUCUUGUCU	GCCGAGCAGAGCAGAGCAGA	similar to UniRef100_Q5JZX2 Cluster: Xyloglucan endo-transglycosylase/hydrolase precursor; n=1; Zea mays|Rep: Xyloglucan endo-transglycosylase/hydrolase precursor - Zea mays (Maize), partial (75%)
	P45NP51144	TC188711	3	2	21	711	730	UGGCUAGUCUUGUCUUGUCU	AUCGGUCGCAACAGAACAGG
	P45NP51144	TC162540	3	2	21	41	60	UGGCUAGUCUUGUCUUGUCU	AUCGGUCGCAACAGAACAGG
	P45NP51144	TC180413	3	2	21	410	429	UGGCUAGUCUUGUCUUGUCU	GCUGAGCAGAGCAGAGCAGA
	P45NP51144	TC184087	3	1	21	256	276	AUGGCUAGUCUUGUCUUGUCU	UGCUGAUUGGAAUGGAACAGA	similar to UniRef100_Q9FPR4 Cluster: EDR1; n=1; Hordeum vulgare|Rep: EDR1 - Hordeum vulgare (Barley), partial (24%)
	P45NP51144	TC193817	3	2	21	794	813	UGGCUAGUCUUGUCUUGUCU	GCAGAGCAGAACAGAGCAGA	weakly similar to UniRef100_UPI0000ECA9F4 Cluster: POZ-, AT hook-, and zinc finger-containing protein 1 (Zinc finger protein 278) (Zinc finger sarcoma gene protein) (BTB-POZ domain zinc finger transcription factor) (Protein kinase A RI-subunit alpha- associated protein) (Zinc finger and BTB domain-contain; n=1; Gallus gallus|Rep: POZ-, AT hook-, and zinc finger-containing protein 1 (Zinc finger p…
	P45NP51144	TC157886	3	2	21	4475	4494	UGGCUAGUCUUGUCUUGUCU	ACAGAGCAGAGCAGAGCAGA	similar to UniRef100_A7U1X2 Cluster: Disease resistance protein; n=1; Triticum aestivum|Rep: Disease resistance protein - Triticum aestivum (Wheat), partial (91%)
	P45NP51144	TC185848	3	2	21	11	30	UGGCUAGUCUUGUCUUGUCU	ACCAAGCAGAGCAGAGCAGA	similar to UniRef100_Q0DHL2 Cluster: Laccase-12/13 precursor; n=1; Oryza sativa Japonica Group|Rep: Laccase-12/13 precursor - Oryza sativa subsp. japonica (Rice), partial (24%)
	P45NP40836	TC163338	2.5	2	21	1173	1192	GGGUCAAAGUUCCACGGUUU	UUCAGUUUCAAGGUCCCAAA
	P45NP40836	TC163338	2.5	1	21	1220	1240	AGGGUCAAAGUUCCACGGUUU	UUCCAGUUUCAAGGUUUCAAA
	P45NP31207	TC166990	2.5	3	22	295	314	UGGACGAGACGAGGGUAAAU	GUUUGCUCUGCUUCCAUUUG
	P45NP31207	TC191134	3	2	22	1207	1226	UUGGACGAGACGAGGGUAAAU	GACC-GUUCUGCUCCCAUUUA	UniRef100_P55238 Cluster: Glucose-1-phosphate adenylyltransferase small subunit, chloroplast precursor; n=1; Hordeum vulgare|Rep: Glucose-1-phosphate adenylyltransferase small subunit, chloroplast precursor - Hordeum vulgare (Barley), complete
	P45NP31207	TC188846	3	3	22	341	360	UGGACGAGACGAGGGUAAAU	GCUUGCUCUGCAUCCAUUUG	UniRef100_Q4YZC8 Cluster: Pb-fam-3 protein; n=1; Plasmodium berghei|Rep: Pb-fam-3 protein - Plasmodium berghei, partial (5%)
	P45NP31207	BU975108	3	2	22	354	373	UUGGACGAGACGAGGGUAAAU	GACC-GUUCUGCUCCCAUUUA	UniRef100_P55238-2 Cluster: Isoform 2 of P55238 ; n=1; Hordeum vulgare|Rep: Isoform 2 of P55238 - Hordeum vulgare (Barley), partial (36%)
	P45NP31207	BI949613	3	2	22	479	498	UUGGACGAGACGAGGGUAAAU	GACC-GUUCUGCUCCCAUUUA	homologue to UniRef100_P55238 Cluster: Glucose-1-phosphate adenylyltransferase small subunit, chloroplast precursor; n=1; Hordeum vulgare|Rep: Glucose-1-phosphate adenylyltransferase small subunit, chloroplast precursor - Hordeum vulgare (Barley), partial (40%)
	P45NP31207	TC169689	3	2	22	1060	1079	UUGGACGAGACGAGGGUAAAU	GACC-GUUCUGCUCCCAUUUA	UniRef100_P55238-2 Cluster: Isoform 2 of P55238 ; n=1; Hordeum vulgare|Rep: Isoform 2 of P55238 - Hordeum vulgare (Barley), complete
	P45NP31207	TC177966	3	2	22	563	582	UUGGACGAGACGAGGGUAAAU	GACC-GUUCUGCUCCCAUUUA	UniRef100_P16063 Cluster: Subtilisin-chymotrypsin inhibitor CI-1B; n=1; Hordeum vulgare|Rep: Subtilisin-chymotrypsin inhibitor CI-1B - Hordeum vulgare (Barley), complete
	P45NP21816	TC161112	0	1	21	777	797	UUGCUUAGGAAAACAUCGAGU	AACGAAUCCUUUUGUAGCUCA	UniRef100_P41096 Cluster: Chloroplast 50S ribosomal protein L2; n=3; Pooideae|Rep: Chloroplast 50S ribosomal protein L2 - Hordeum vulgare (Barley), partial (52%)
	P45NP21816	TC158839	3	2	21	626	645	UGCUUAGGAAAACAUCGAGU	AUGAACCCGUUUGUAGCUCG
	P45NP21816	BY854185	3	2	21	306	325	UGCUUAGGAAAACAUCGAGU	ACCAAUCCUUUUUUAGUUCG	UniRef100_O92888 Cluster: Gag-pol fusion polyprotein; n=1; Human immunodeficiency virus 1|Rep: Gag-pol fusion, partial (0%)
	P45NP16270	TC169982	2.5	6	24	438	457	GUUAGG-CUUGUGAUGUUUA	CAAUCCUGAACAUUACAAAU	similar to UniRef100_Q10MI5 Cluster: Expressed protein; n=1; Oryza sativa Japonica Group|Rep: Expressed protein - Oryza sativa subsp. japonica (Rice), partial (26%)
	P45NP16270	TC188862	3	5	24	2071	2090	AGUUAGGCUUGUGAUGUUUA	UUAAUGCGGAUGCUACAAAU	similar to UniRef100_Q0J0L3 Cluster: Os09g0506000 protein; n=1; Oryza sativa Japonica Group|Rep: Os09g0506000 protein - Oryza sativa subsp. japonica (Rice), partial (87%)
	P45NP16270	DN184503	3	4	24	157	177	GAGUUAGGCUUGUGAUGUUUA	UUCAAUCUGAAUACUAUAAAC	similar to UniRef100_Q0JEA1 Cluster: Os04g0307500 protein; n=1; Oryza sativa Japonica Group|Rep: Os04g0307500 protein - Oryza sativa subsp. japonica (Rice), partial (13%)
	GPB49459	CV055765	3	4	24	147	167	CCUAGGAGACGUCAUGACAUA	GGUACCGCUGCAGUACUGUAU	similar to UniRef100_Q4RNI2 Cluster: Chromosome undetermined SCAF15013, whole genome shotgun sequence; n=1; Tetraodon nigroviridis|Rep: Chromosome undetermined SCAF15013, whole genome shotgun sequence - Tetraodon nigroviridis (Green puffer), partial (11%)
	GPB49459	TC154925	3	5	24	479	498	CUAGGAGACGUCAUGACAUA	GAUUUUUUGCAGUGCUGUAA	similar to UniRef100_O82423 Cluster: Pyruvate dehydrogenase kinase isoform 1; n=1; Zea mays|Rep: Pyruvate dehydrogenase kinase isoform 1 - Zea mays (Maize), partial (24%)
	GPB41819	DN186224	2.5	2	21	156	175	UACGGUGUUUUUUACAGGAA	AUACCGCAAAAUAUGUCCUU
	GPB41819	CX627148	2.5	2	21	650	669	UACGGUGUUUUUUACAGGAA	AUGCUAUAAGAAAUGUCCUA
	GPB41819	TC188018	2.5	1	21	171	191	GUACGGUGUUUUUUACAGGAA	CCUGCCAUAAAAAAUGUUUUU
	GPB41819	NP316241	2.5	1	21	592	612	GUACGGUGUUUUUUACAGGAA	UAUUCCACAAAAGAUGUUCUU	GB|AF108010.1|AAD46471.1 Hv1LRR2 [Hordeum vulgare]
	GPB41819	TC179593	2.5	2	21	796	815	UACGGUGUUUUUUACAGGAA	AUGCUAUAAGAAAUGUCCUA
	GPB41819	TC177242	3	2	21	874	893	UACGGUGUUUUUUACAGGAA	AAGACAUAAAGAAUGUCCUU
	GPB41819	TC187494	3	2	21	591	610	UACGGUGUUUUUUACAGGAA	UUGCCGUUAAAAAUGUCCUU	homologue to UniRef100_A0JCI4 Cluster: Shaggy-like kinase; n=1; Triticum aestivum|Rep: Shaggy-like kinase - Triticum aestivum (Wheat), partial (29%)
	GPB41819	TC171900	3	2	21	426	445	UACGGUGUUUUUUACAGGAA	AUGUCACAAUAAAUGUCAUU	homologue to UniRef100_A9RQ30 Cluster: Predicted protein; n=1; Physcomitrella patens subsp. patens|Rep: Predicted protein - Physcomitrella patens subsp. patens, partial (8%)
	GPB41819	TC180590	3	2	21	574	593	UACGGUGUUUUUUACAGGAA	GUGCCACAAAGUGUGUUCUU	similar to UniRef100_P06471 Cluster: B3-hordein; n=2; Hordeum vulgare|Rep: B3-hordein - Hordeum vulgare (Barley), partial (79%)
	GPB41819	TC159255	3	1	21	606	627	GUACGGU-GUUUUUUACAGGAA	CAUGCCGGUAAAAAAUGUCCUU	similar to UniRef100_A3F8U7 Cluster: GASA-like protein; n=1; Gymnadenia conopsea|Rep: GASA-like protein - Gymnadenia conopsea, partial (67%)
	GPB41819	EX576158	3	1	21	232	252	GUACGGUGUUUUUUACAGGAA	CAUGUUACAAAAAAUGUUCAU	similar to UniRef100_A7PR68 Cluster: Chromosome chr14 scaffold_26, whole genome shotgun sequence; n=1; Vitis vinifera|Rep: Chromosome chr14 scaffold_26, whole genome shotgun sequence - Vitis vinifera (Grape), partial (11%)
	GPB41819	BI948178	3	2	21	63	82	UACGGUGUUUUUUACAGGAA	AUGACACCAAGGAUGUCCUU	similar to UniRef100_O74568 Cluster: Protein disulphide isomerase precursor; n=1; Hypocrea jecorina|Rep: Protein disulphide isomerase precursor - Trichoderma reesei (Hypocrea jecorina), partial (26%)
	GPB41819	DN182876	3	2	21	356	375	UACGGUGUUUUUUACAGGAA	GUGCUGUAAAAAGUGUUCUU	similar to UniRef100_Q0D0N3 Cluster: ATP-dependent helicase NAM7; n=1; Aspergillus terreus NIH2624|Rep: ATP-dependent helicase NAM7 - Aspergillus terreus (strain NIH 2624), partial (21%)
	GPB2977	TC158302	2.5	3	23	1091	1111	CGCCGAAAAGGGGUUCCAAGU	GUGCUUUUUUCCCAAGGUUCA	weakly similar to UniRef100_A7NWZ0 Cluster: Chromosome chr5 scaffold_2, whole genome shotgun sequence; n=1; Vitis vinifera|Rep: Chromosome chr5 scaffold_2, whole genome shotgun sequence - Vitis vinifera (Grape), partial (81%)
	GPB5902	TC178095	3	4	23	142	161	GCCGACAAGGGAUUCCAAGU	UGGUUGUUCUCAAGGGUUCA	homologue to UniRef100_Q0IQQ1 Cluster: Os12g0107500 protein; n=1; Oryza sativa Japonica Group|Rep: Os12g0107500 protein - Oryza sativa subsp. japonica (Rice), partial (98%)
	GPB5902	AV835340	3	4	23	44	63	GCCGACAAGGGAUUCCAAGU	CGGUUGUUCCUUGAGAUUCA	homologue to UniRef100_Q7XLC6 Cluster: Probable potassium transporter 11; n=2; Oryza sativa Japonica Group|Rep: Probable, partial (11%)
	GPB5902	BE193747	3	4	23	170	189	GCCGACAAGGGAUUCCAAGU	UGGUUGUUCUCAAGGGUUCA	similar to UniRef100_Q0IQQ1 Cluster: Os12g0107500 protein; n=1; Oryza sativa Japonica Group|Rep: Os12g0107500 protein - Oryza sativa subsp. japonica (Rice), partial (98%)
	GPB5902	TC164189	3	4	23	247	266	GCCGACAAGGGAUUCCAAGU	CGGCUGAUUCCUAGGGUUCC	weakly similar to UniRef100_A7QRA7 Cluster: Chromosome chr13 scaffold_149, whole genome shotgun sequence; n=1; Vitis vinifera|Rep: Chromosome chr13 scaffold_149, whole genome shotgun sequence - Vitis vinifera (Grape), partial (43%)
	GPB5902	TC157819	3	4	23	174	193	GCCGACAAGGGAUUCCAAGU	UGGUUGUUCUCAAGGGUUCA	homologue to UniRef100_Q0IQQ1 Cluster: Os12g0107500 protein; n=1; Oryza sativa Japonica Group|Rep: Os12g0107500 protein - Oryza sativa subsp. japonica (Rice), partial (98%)
	GPB5902	TC187378	3	4	23	243	262	GCCGACAAGGGAUUCCAAGU	UGGUUGUUCUCAAGGGUUCA	homologue to UniRef100_Q0IQQ1 Cluster: Os12g0107500 protein; n=1; Oryza sativa Japonica Group|Rep: Os12g0107500 protein - Oryza sativa subsp. japonica (Rice), partial (98%)
	GPB5902	BI947138	3	4	23	143	162	GCCGACAAGGGAUUCCAAGU	UGGUUGUUCUCAAGGGUUCA	homologue to UniRef100_Q0IQQ1 Cluster: Os12g0107500 protein; n=1; Oryza sativa Japonica Group|Rep: Os12g0107500 protein - Oryza sativa subsp. japonica (Rice), partial (98%)
	GPB5902	BI948237	3	4	23	161	180	GCCGACAAGGGAUUCCAAGU	UGGUUGUUCUCAAGGGUUCA	homologue to UniRef100_Q0IQQ1 Cluster: Os12g0107500 protein; n=1; Oryza sativa Japonica Group|Rep: Os12g0107500 protein - Oryza sativa subsp. japonica (Rice), partial (98%)
	GPB5902	TC178595	3	4	23	272	291	GCCGACAAGGGAUUCCAAGU	UGGUUGUUCUCAAGGGUUCA	homologue to UniRef100_Q0IQQ1 Cluster: Os12g0107500 protein; n=1; Oryza sativa Japonica Group|Rep: Os12g0107500 protein - Oryza sativa subsp. japonica (Rice), partial (98%)
	GPB16764	BE214522	2.5	3	22	19	38	GUUUUCGGAGAAGGUCACCU	CAAAAGUUUCAUCUAGUGGA	similar to UniRef100_Q7S158 Cluster: Predicted protein; n=1; Neurospora crassa|Rep: Predicted protein - Neurospora crassa, partial (56%)
	GPB16764	TC195015	2.5	3	22	79	98	GUUUUCGGAGAAGGUCACCU	CAGAAGCUAUUUCCAGUGGA	similar to UniRef100_Q6J9V8 Cluster: Cf2-like protein; n=1; Zea mays|Rep: Cf2-like protein - Zea mays (Maize), partial (4%)
	GPB16764	BF262511	3	3	22	303	322	GUUUUCGGAGAAGGUCACCU	AAAAAGCUUUUUCCAGUGGC	similar to UniRef100_A7QJQ6 Cluster: Chromosome undetermined scaffold_107, whole genome shotgun sequence; n=1; Vitis vinifera|Rep: Chromosome undetermined scaffold_107, whole genome shotgun sequence - Vitis vinifera (Grape), partial (31%)
	GPB16764	TC190041	3	3	22	117	136	GUUUUCGGAGAAGGUCACCU	CAAGAGCCUCCUCCAGUUGA	weakly similar to UniRef100_A7PJU8 Cluster: Chromosome chr12 scaffold_18, whole genome shotgun sequence; n=1; Vitis vinifera|Rep: Chromosome chr12 scaffold_18, whole genome shotgun sequence - Vitis vinifera (Grape), partial (71%)
	GPB16764	TC163265	3	3	22	1281	1300	GUUUUCGGAGAAGGUCACCU	CAAAUGCCACUUCUGGUGGA	similar to UniRef100_A7PRV4 Cluster: Chromosome chr14 scaffold_27, whole genome shotgun sequence; n=1; Vitis vinifera|Rep: Chromosome chr14 scaffold_27, whole genome shotgun sequence - Vitis vinifera (Grape), partial (97%)
	GPB1614	DN177741	2.5	1	21	448	468	GACUACGAUACCUGUUUAAGU	CUGAUGUCUUGGACAAAUUCA
	GPB1614	TC190015	2.5	1	21	531	551	GACUACGAUACCUGUUUAAGU	CUGGUGUUGUGGACAGAUUUA	similar to UniRef100_Q7EYT3 Cluster: Peptidyl-prolyl cis-trans isomerase; n=1; Oryza sativa Japonica Group|Rep: Peptidyl-prolyl cis-trans isomerase - Oryza sativa subsp. japonica (Rice), partial (98%)
	GPB1614	TC168359	3	1	21	367	387	GACUACGAUACCUGUUUAAGU	UUGAUGAUGUCGACAAAUUCA	similar to UniRef100_Q14978-2 Cluster: Isoform Beta of Q14978 ; n=1; Homo sapiens|Rep: Isoform Beta of Q14978 - Homo sapiens (Human), partial (3%)
	GPB1614	TC175325	3	1	21	661	681	GACUACGAUACCUGUUUAAGU	CUGAUGUCUUGGAUAAAUUCA
	GPB1614	TC156632	3	2	21	744	763	ACUACGAUACCUGUUUAAGU	UGAUGCUGUCAACAAGUUCA	similar to UniRef100_A2RPC0 Cluster: Neutral/alkaline invertase; n=1; Lolium perenne|Rep: Neutral/alkaline invertase - Lolium perenne (Perennial ryegrass), partial (76%)
	GPB25359	CX631019	0.5	1	21	444	464	UCACAUAUACACUUAACGGAU	AGUGUAUAUGUGGAUUGCCUA	similar to UniRef100_A8FPH2 Cluster: ABC transporter related; n=1; Shewanella sediminis HAW-EB3|Rep: ABC transporter related -, partial (3%)
	GPB25359	BQ740109	0.5	1	21	309	329	UCACAUAUACACUUAACGGAU	AGUGUAUAUGUGGAUUGCCUA
	GPB25359	TC154961	2	1	21	614	634	UCACAUAUACACUUAACGGAU	AAUGUAUAUGUAAAUUGCCUA
	GPB25359	TC164312	2	1	21	840	860	UCACAUAUACACUUAACGGAU	AGUGUAUAUAUGGAUUGUCUA
	GPB25359	TC190069	2.5	2	21	563	582	CACAUAUACACUUAACGGAU	GAGUAUGUCUGAAUUGCCUA	homologue to UniRef100_A1EGU2 Cluster: Hydroxypyruvate reductase; n=1; Solenostemon scutellarioides|Rep: Hydroxypyruvate reductase - Solenostemon scutellarioides (Coleus) (Coleus blumei), partial (77%)
	GPB25359	CV056130	2.5	2	21	196	215	CACAUAUACACUUAACGGAU	GUGUGUGUGUGAAUUGCUUU
	GPB25359	TC166161	2.5	1	21	554	574	UCACAUAUACACUUAACGGAU	AGUGUAUGUGUGGAUUGACUA	similar to UniRef100_A7NWA3 Cluster: Chromosome chr5 scaffold_2, whole genome shotgun sequence; n=1; Vitis vinifera|Rep: Chromosome chr5 scaffold_2, whole genome shotgun sequence - Vitis vinifera (Grape), partial (12%)
	GPB25359	TC154961	2.5	1	21	393	413	UCACAUAUACACUUAACGGAU	AGUAUAUAUGUUGAUUGCCUA
	GPB25359	TC178655	3	2	21	1122	1141	CACAUAUACACUUAACGGAU	GAGUAUAUGUGUAUUGUUUA	similar to UniRef100_Q0DZ62 Cluster: Os02g0644000 protein; n=2; Oryza sativa Japonica Group|Rep: Os02g0644000 protein - Oryza sativa subsp. japonica (Rice), partial (64%)
	GPB25359	TC164019	3	1	21	687	707	UCACAUAUACACUUAACGGAU	AGUGUAUAUAUGGCUUGUCUA	similar to UniRef100_Q2RBB3 Cluster: Hydrolase, alpha/beta fold family protein, expressed; n=1; Oryza sativa Japonica Group|Rep: Hydrolase, alpha/beta fold family protein, expressed - Oryza sativa subsp. japonica (Rice), partial (52%)
	GPB17570	TC183164	0	1	21	456	476	UCCGUUAGGUGUAUAUGUGAA	AGGCAAUCCACAUAUACACUU	similar to UniRef100_A2Q2R2 Cluster: Histidine acid phosphatase; n=1; Medicago truncatula|Rep: Histidine acid phosphatase - Medicago truncatula (Barrel medic), partial (8%)
	GPB17570	TC183164	0.5	1	21	668	688	UCCGUUAGGUGUAUAUGUGAA	AGGCAAUCCACAUAUGCACUU	similar to UniRef100_A2Q2R2 Cluster: Histidine acid phosphatase; n=1; Medicago truncatula|Rep: Histidine acid phosphatase - Medicago truncatula (Barrel medic), partial (8%)
	GPB17570	AJ474248	1	1	21	214	234	UCCGUUAGGUGUAUAUGUGAA	GGGUAAUCCACAUAUACACUU
	GPB17570	BE437802	3	1	21	47	67	UCCGUUAGGUGUAUAUGUGAA	GGUCAAUCCAUGUAUACGCUU	similar to UniRef100_Q0IVY3 Cluster: Os10g0547000 protein; n=1; Oryza sativa Japonica Group|Rep: Os10g0547000 protein - Oryza sativa subsp. japonica (Rice), partial (8%)
	GPB26526	TC179520	0	1	21	207	227	UGCGGCCGCUGAUGUCGACGC	ACGCCGGCGACUACAGCUGCG	similar to UniRef100_Q2AAT5 Cluster: Myb-related protein; n=1; Triticum aestivum|Rep: Myb-related protein - Triticum aestivum (Wheat), partial (35%)
	GPB26526	BI953497	2	2	21	292	311	GCGGCCGCUGAUGUCGACGC	CCCCGGCGACUACGGCUGUG	similar to UniRef100_P12331 Cluster: Chlorophyll a-b binding protein 2, chloroplast precursor; n=4; Oryza sativa|Rep: Chlorophyll a-b binding protein 2, chloroplast precursor - Oryza sativa subsp. japonica (Rice), partial (17%)
	GPB26526	BF264468	2.5	2	21	250	269	GCGGCCGCUGAUGUCGACGC	CGUCGGCGACUACGGCUUCG	similar to UniRef100_O24561 Cluster: Chlorophyll a/b-binding protein CP29 precursor; n=1; Zea mays|Rep: Chlorophyll a/b-binding protein CP29 precursor - Zea mays (Maize), partial (60%)
	GPB26526	CA032492	2.5	2	21	506	525	GCGGCCGCUGAUGUCGACGC	CGCCGCCGACUCCAGCUGUG	similar to UniRef100_A3C057 Cluster: Squamosa promoter-binding-like protein 17; n=1; Oryza sativa Japonica Group|Rep: Squamosa promoter-binding-like protein 17 - Oryza sativa subsp. japonica (Rice), partial (36%)
	GPB26526	TC172486	2.5	2	21	248	267	GCGGCCGCUGAUGUCGACGC	CUCCGGCGGCUGCGGCUGCG
	GPB26526	TC189256	2.5	2	21	451	470	GCGGCCGCUGAUGUCGACGC	CGUCGGCGACUACGGCUUCG	similar to UniRef100_O24561 Cluster: Chlorophyll a/b-binding protein CP29 precursor; n=1; Zea mays|Rep: Chlorophyll a/b-binding protein CP29 precursor - Zea mays (Maize), partial (36%)
	GPB26526	BI951909	2.5	2	21	300	319	GCGGCCGCUGAUGUCGACGC	CGUCGGCGACUACGGCUUCG	similar to UniRef100_O24561 Cluster: Chlorophyll a/b-binding protein CP29 precursor; n=1; Zea mays|Rep: Chlorophyll a/b-binding protein CP29 precursor - Zea mays (Maize), partial (65%)
	GPB26526	BE214070	2.5	2	21	256	275	GCGGCCGCUGAUGUCGACGC	CGUCGGCGACUACGGCUUCG	similar to UniRef100_Q9XQB2 Cluster: Chlorophyll a/b binding protein CP29; n=1; Vigna radiata var. radiata|Rep: Chlorophyll a/b binding protein CP29 - Phaseolus aureus (Mung bean) (Vigna radiata), partial (68%)
	GPB26526	BF628941	2.5	2	21	301	320	GCGGCCGCUGAUGUCGACGC	CGUCGGCGACUACGGCUUCG	similar to UniRef100_O24561 Cluster: Chlorophyll a/b-binding protein CP29 precursor; n=1; Zea mays|Rep: Chlorophyll a/b-binding protein CP29 precursor - Zea mays (Maize), partial (44%)
	GPB26526	BE411948	2.5	2	21	143	162	GCGGCCGCUGAUGUCGACGC	CGUCGGCGACUACGGCUUCG	similar to UniRef100_O24561 Cluster: Chlorophyll a/b-binding protein CP29 precursor; n=1; Zea mays|Rep: Chlorophyll a/b-binding protein CP29 precursor - Zea mays (Maize), partial (38%)
	GPB26526	TC179168	2.5	2	21	301	320	GCGGCCGCUGAUGUCGACGC	CGUCGGCGACUACGGCUUCG	similar to UniRef100_O24561 Cluster: Chlorophyll a/b-binding protein CP29 precursor; n=1; Zea mays|Rep: Chlorophyll a/b-binding protein CP29 precursor - Zea mays (Maize), partial (59%)
	GPB26526	TC154021	2.5	1	21	727	747	UGCGGCCGCUGAUGUCGACGC	GCGCCGCGGACUACAGCUGCG	UniRef100_P20027 Cluster: Myb-related protein Hv33; n=1; Hordeum vulgare|Rep: Myb-related protein Hv33 - Hordeum vulgare (Barley), complete
	GPB26526	TC156275	2.5	2	21	265	284	GCGGCCGCUGAUGUCGACGC	CGUCGGCGACUACGGCUUCG	similar to UniRef100_O24561 Cluster: Chlorophyll a/b-binding protein CP29 precursor; n=1; Zea mays|Rep: Chlorophyll a/b-binding protein CP29 precursor - Zea mays (Maize), partial (98%)
	GPB26526	TC186642	2.5	2	21	401	420	GCGGCCGCUGAUGUCGACGC	CGUCGGCGACUACGGCUUCG	similar to UniRef100_O24561 Cluster: Chlorophyll a/b-binding protein CP29 precursor; n=1; Zea mays|Rep: Chlorophyll a/b-binding protein CP29 precursor - Zea mays (Maize), partial (64%)
	GPB26526	BI956149	2.5	2	21	212	231	GCGGCCGCUGAUGUCGACGC	CGUCGGCGACUACGGCUUCG	similar to UniRef100_Q7Q322 Cluster: AGAP011446-PA; n=1; Anopheles gambiae str. PEST|Rep: AGAP011446-PA - Anopheles gambiae str. PEST, partial (11%)
	GPB26526	BG299890	2.5	2	21	245	264	GCGGCCGCUGAUGUCGACGC	CGUCGGCGACUACGGCUUCG	similar to UniRef100_O24561 Cluster: Chlorophyll a/b-binding protein CP29 precursor; n=1; Zea mays|Rep: Chlorophyll a/b-binding protein CP29 precursor - Zea mays (Maize), partial (62%)
	GPB26526	BE213779	2.5	2	21	285	304	GCGGCCGCUGAUGUCGACGC	CGUCGGCGACUACGGCUUCG	similar to UniRef100_O24561 Cluster: Chlorophyll a/b-binding protein CP29 precursor; n=1; Zea mays|Rep: Chlorophyll a/b-binding protein CP29 precursor - Zea mays (Maize), partial (27%)
	GPB26526	TC170046	3	2	21	287	306	GCGGCCGCUGAUGUCGACGC	CCCCGGCGACUACGGCUGGG	homologue to UniRef100_P27523 Cluster: Chlorophyll a-b binding protein of LHCII type III, chloroplast precursor; n=1; Hordeum vulgare|Rep: Chlorophyll a-b binding protein of LHCII type III, chloroplast precursor - Hordeum vulgare (Barley), partial (62%)
	GPB26526	TC165653	3	2	21	95	114	GCGGCCGCUGAUGUCGACGC	CGGCGGCGGCAGCAGCUGCG
	GPB26526	BE216815	3	2	21	265	284	GCGGCCGCUGAUGUCGACGC	CCCCGGCGACUACGGCUGGG	homologue to UniRef100_P27523 Cluster: Chlorophyll a-b binding protein of LHCII type III, chloroplast precursor; n=1; Hordeum vulgare|Rep: Chlorophyll a-b binding protein of LHCII type III, chloroplast precursor - Hordeum vulgare (Barley), partial (54%)
	GPB26526	BF621794	3	2	21	276	295	GCGGCCGCUGAUGUCGACGC	CCCCGGCGACUACGGCUGGG	homologue to UniRef100_P27523 Cluster: Chlorophyll a-b binding protein of LHCII type III, chloroplast precursor; n=1; Hordeum vulgare|Rep: Chlorophyll a-b binding protein of LHCII type III, chloroplast precursor - Hordeum vulgare (Barley), partial (57%)
	GPB26526	TC157864	3	1	21	40	60	UGCGGCCGCUGAUGUCGACGC	GCGGCGGCGGCUGCGGCUGCG
	GPB26526	BI952389	3	2	21	271	290	GCGGCCGCUGAUGUCGACGC	CCCCGGCGACUACGGCUGGG	homologue to UniRef100_P27523 Cluster: Chlorophyll a-b binding protein of LHCII type III, chloroplast precursor; n=1; Hordeum vulgare|Rep: Chlorophyll a-b binding protein of LHCII type III, chloroplast precursor - Hordeum vulgare (Barley), partial (77%)
	GPB26526	TC171565	3	1	21	144	164	UGCGGCCGCUGAUGUCGACGC	ACGUCGGCGUCUUCGGCUGCG	similar to UniRef100_Q6Z8J5 Cluster: Peptidyl-prolyl cis-trans isomerase; n=1; Oryza sativa Japonica Group|Rep: Peptidyl-prolyl cis-trans isomerase - Oryza sativa subsp. japonica (Rice), partial (72%)
	GPB26526	BI956414	3	2	21	262	281	GCGGCCGCUGAUGUCGACGC	CCCCGGCGACUACGGCUGGG	homologue to UniRef100_P27523 Cluster: Chlorophyll a-b binding protein of LHCII type III, chloroplast precursor; n=1; Hordeum vulgare|Rep: Chlorophyll a-b binding protein of LHCII type III, chloroplast precursor - Hordeum vulgare (Barley), partial (58%)
	GPB26526	BF622778	3	2	21	327	346	GCGGCCGCUGAUGUCGACGC	CCCCGGCGACUACAGUUGGG	similar to UniRef100_P12331 Cluster: Chlorophyll a-b binding protein 2, chloroplast precursor; n=4; Oryza sativa|Rep: Chlorophyll a-b binding protein 2, chloroplast precursor - Oryza sativa subsp. japonica (Rice), partial (71%)
	GPB26526	BI952508	3	2	21	259	278	GCGGCCGCUGAUGUCGACGC	CUCCGGCGACUACGGCUGGG	homologue to UniRef100_P27523 Cluster: Chlorophyll a-b binding protein of LHCII type III, chloroplast precursor; n=1; Hordeum vulgare|Rep: Chlorophyll a-b binding protein of LHCII type III, chloroplast precursor - Hordeum vulgare (Barley), partial (51%)
	GPB26526	CA592714	3	2	21	271	290	GCGGCCGCUGAUGUCGACGC	CCCCGGCGACUACGGCUGGG	UniRef100_P27523 Cluster: Chlorophyll a-b binding protein of LHCII type III, chloroplast precursor; n=1; Hordeum vulgare|Rep: Chlorophyll a-b binding protein of LHCII type III, chloroplast precursor - Hordeum vulgare (Barley), partial (44%)
	GPB26526	TC179958	3	2	21	270	289	GCGGCCGCUGAUGUCGACGC	CCCCGGCGACUACGGCUGGG	homologue to UniRef100_P27523 Cluster: Chlorophyll a-b binding protein of LHCII type III, chloroplast precursor; n=1; Hordeum vulgare|Rep: Chlorophyll a-b binding protein of LHCII type III, chloroplast precursor - Hordeum vulgare (Barley), partial (54%)
	GPB26526	TC192826	3	2	21	295	314	GCGGCCGCUGAUGUCGACGC	CCCCGGCGACUACGGCUGGG	homologue to UniRef100_P12331 Cluster: Chlorophyll a-b binding protein 2, chloroplast precursor; n=4; Oryza sativa|Rep: Chlorophyll a-b binding protein 2, chloroplast precursor - Oryza sativa subsp. japonica (Rice), partial (38%)
	GPB26526	TC194745	3	2	21	582	601	GCGGCCGCUGAUGUCGACGC	CCCCGGCGACUACGGCUGGG	similar to UniRef100_P12331 Cluster: Chlorophyll a-b binding protein 2, chloroplast precursor; n=4; Oryza sativa|Rep: Chlorophyll a-b binding protein 2, chloroplast precursor - Oryza sativa subsp. japonica (Rice), partial (56%)
	GPB26526	BF623549	3	1	21	35	55	UGCGGCCGCUGAUGUCGACGC	ACGCCGGCGGCAACAGCGGCG	similar to UniRef100_P49964 Cluster: Signal recognition particle 19 kDa protein; n=2; Oryza sativa Japonica Group|Rep: Signal recognition particle 19 kDa protein - Oryza sativa subsp. japonica (Rice), partial (53%)
	GPB26526	TC174276	3	2	21	162	181	GCGGCCGCUGAUGUCGACGC	CGCCGUCGCCUACAGCUGCC
	GPB26526	BI946868	3	2	21	107	126	GCGGCCGCUGAUGUCGACGC	CCCCGGCGACUACGGCUGGG	similar to UniRef100_P12331 Cluster: Chlorophyll a-b binding protein 2, chloroplast precursor; n=4; Oryza sativa|Rep: Chlorophyll a-b binding protein 2, chloroplast precursor - Oryza sativa subsp. japonica (Rice), partial (16%)
	GPB26526	TC157153	3	2	21	285	304	GCGGCCGCUGAUGUCGACGC	CCCCGGCGACUACGGCUGGG	UniRef100_P27523 Cluster: Chlorophyll a-b binding protein of LHCII type III, chloroplast precursor; n=1; Hordeum vulgare|Rep: Chlorophyll a-b binding protein of LHCII type III, chloroplast precursor - Hordeum vulgare (Barley), complete
	GPB26526	TC191759	3	2	21	438	457	GCGGCCGCUGAUGUCGACGC	CCCCGGCGACUACGGCUGGG	similar to UniRef100_Q00827 Cluster: Chlorophyll a-b binding protein 48, chloroplast precursor; n=1; Zea mays|Rep: Chlorophyll a-b binding protein 48, chloroplast precursor - Zea mays (Maize), partial (33%)
	GPB26526	TC162946	3	1	21	1262	1282	UGCGGCCGCUGAUGUCGACGC	ACGCUGGCGACUACAUCUGCA	similar to UniRef100_Q0IQA3 Cluster: Os12g0134000 protein; n=1; Oryza sativa Japonica Group|Rep: Os12g0134000 protein - Oryza sativa subsp. japonica (Rice), partial (93%)
	GPB26526	TC174193	3	2	21	275	294	GCGGCCGCUGAUGUCGACGC	CCCCGGCGACUACGGCUGGG	homologue to UniRef100_P27523 Cluster: Chlorophyll a-b binding protein of LHCII type III, chloroplast precursor; n=1; Hordeum vulgare|Rep: Chlorophyll a-b binding protein of LHCII type III, chloroplast precursor - Hordeum vulgare (Barley), partial (75%)
	GPB26526	BI956828	3	2	21	265	284	GCGGCCGCUGAUGUCGACGC	CCCCGGCGACUACGGCUGGG	homologue to UniRef100_P27523 Cluster: Chlorophyll a-b binding protein of LHCII type III, chloroplast precursor; n=1; Hordeum vulgare|Rep: Chlorophyll a-b binding protein of LHCII type III, chloroplast precursor - Hordeum vulgare (Barley), partial (67%)
	GPB26526	BI952388	3	2	21	260	279	GCGGCCGCUGAUGUCGACGC	CCCCGGCGACUACGGCUGGG	homologue to UniRef100_P27523 Cluster: Chlorophyll a-b binding protein of LHCII type III, chloroplast precursor; n=1; Hordeum vulgare|Rep: Chlorophyll a-b binding protein of LHCII type III, chloroplast precursor - Hordeum vulgare (Barley), partial (48%)
	GPB26526	BI955577	3	2	21	326	345	GCGGCCGCUGAUGUCGACGC	CCCCGGCGACUACGGCUGGG	homologue to UniRef100_P27523 Cluster: Chlorophyll a-b binding protein of LHCII type III, chloroplast precursor; n=1; Hordeum vulgare|Rep: Chlorophyll a-b binding protein of LHCII type III, chloroplast precursor - Hordeum vulgare (Barley), partial (42%)
	GPB26526	TC170018	3	1	21	382	402	UGCGGCCGCUGAUGUCGACGC	ACGCGGGCGACUACGGCUACG
	GPB26526	TC183166	3	2	21	278	297	GCGGCCGCUGAUGUCGACGC	CCCCGGCGACUACGGCUGGG	homologue to UniRef100_P27523 Cluster: Chlorophyll a-b binding protein of LHCII type III, chloroplast precursor; n=1; Hordeum vulgare|Rep: Chlorophyll a-b binding protein of LHCII type III, chloroplast precursor - Hordeum vulgare (Barley), partial (59%)
	GPB26526	TC178474	3	2	21	328	347	GCGGCCGCUGAUGUCGACGC	CCCCGGCGACUACGGCUGGG	homologue to UniRef100_P12331 Cluster: Chlorophyll a-b binding protein 2, chloroplast precursor; n=4; Oryza sativa|Rep: Chlorophyll a-b binding protein 2, chloroplast precursor - Oryza sativa subsp. japonica (Rice), partial (45%)
	GPB26526	TC185044	3	2	21	295	314	GCGGCCGCUGAUGUCGACGC	CCCCGGCGACUACGGCUGGG	homologue to UniRef100_P27523 Cluster: Chlorophyll a-b binding protein of LHCII type III, chloroplast precursor; n=1; Hordeum vulgare|Rep: Chlorophyll a-b binding protein of LHCII type III, chloroplast precursor - Hordeum vulgare (Barley), partial (77%)
	GPB26526	BI959405	3	1	21	164	184	UGCGGCCGCUGAUGUCGACGC	GCGGCGGCGGCUGCGGCUGCG	similar to UniRef100_A5GFT9 Cluster: GNAS complex locus; n=1; Sus scrofa|Rep: GNAS complex locus - Sus scrofa (Pig), partial (3%)
	GPB26526	TC154516	3	2	21	228	247	GCGGCCGCUGAUGUCGACGC	CGCCGGGAGCUGCAGCUGCG	similar to UniRef100_A7QLT5 Cluster: Chromosome chr18 scaffold_121, whole genome shotgun sequence; n=1; Vitis vinifera|Rep: Chromosome chr18 scaffold_121, whole genome shotgun sequence - Vitis vinifera (Grape), partial (34%)
	GPB26526	BF267372	3	2	21	257	276	GCGGCCGCUGAUGUCGACGC	CCCCGGCGACUACGGCUGGG	similar to UniRef100_P27523 Cluster: Chlorophyll a-b binding protein of LHCII type III, chloroplast precursor; n=1; Hordeum vulgare|Rep: Chlorophyll a-b binding protein of LHCII type III, chloroplast precursor - Hordeum vulgare (Barley), partial (46%)
	GPB26526	BE215120	3	2	21	265	284	GCGGCCGCUGAUGUCGACGC	CCCCGGCGACUACGGCUGGG	homologue to UniRef100_P27523 Cluster: Chlorophyll a-b binding protein of LHCII type III, chloroplast precursor; n=1; Hordeum vulgare|Rep: Chlorophyll a-b binding protein of LHCII type III, chloroplast precursor - Hordeum vulgare (Barley), partial (49%)
	GPB26526	TC171611	3	2	21	338	357	GCGGCCGCUGAUGUCGACGC	CCCCGGCGACUACGGCUGGG	homologue to UniRef100_P12329 Cluster: Chlorophyll a-b binding protein 1, chloroplast precursor; n=1; Zea mays|Rep: Chlorophyll a-b binding protein 1, chloroplast precursor - Zea mays (Maize), partial (54%)
	GPB26526	BE601513	3	2	21	321	340	GCGGCCGCUGAUGUCGACGC	UGCCGGAGACUACAGCUACG	similar to UniRef100_Q40039 Cluster: Precursor of CP29, core chlorophyll a/b binding (CAB) protein of photosystem II; n=1; Hordeum vulgare|Rep: Precursor of CP29, core chlorophyll a/b binding (CAB) protein of photosystem II - Hordeum vulgare (Barley), partial (58%)
	GPB26526	TC157335	3	2	21	293	312	GCGGCCGCUGAUGUCGACGC	CCCCGGCGACUACGGCUGGG	homologue to UniRef100_P12329 Cluster: Chlorophyll a-b binding protein 1, chloroplast precursor; n=1; Zea mays|Rep: Chlorophyll a-b binding protein 1, chloroplast precursor - Zea mays (Maize), partial (98%)
	GPB26526	TC188747	3	2	21	732	751	GCGGCCGCUGAUGUCGACGC	CCCCGGCGACUACGGCUGGG	homologue to UniRef100_P12331 Cluster: Chlorophyll a-b binding protein 2, chloroplast precursor; n=4; Oryza sativa|Rep: Chlorophyll a-b binding protein 2, chloroplast precursor - Oryza sativa subsp. japonica (Rice), partial (85%)
	GPB26526	BE558497	3	2	21	10	29	GCGGCCGCUGAUGUCGACGC	CCCCGGCGACUACGGCUGGG	homologue to UniRef100_P27523 Cluster: Chlorophyll a-b binding protein of LHCII type III, chloroplast precursor; n=1; Hordeum vulgare|Rep: Chlorophyll a-b binding protein of LHCII type III, chloroplast precursor - Hordeum vulgare (Barley), partial (73%)
	GPB26526	TC192838	3	2	21	294	313	GCGGCCGCUGAUGUCGACGC	CCCCGGCGACUACGGCUGGG	similar to UniRef100_P12329 Cluster: Chlorophyll a-b binding protein 1, chloroplast precursor; n=1; Zea mays|Rep: Chlorophyll a-b binding protein 1, chloroplast precursor - Zea mays (Maize), partial (46%)
	GPB26526	BI954171	3	2	21	271	290	GCGGCCGCUGAUGUCGACGC	CCCCGGCGACUACGGCUGGG	homologue to UniRef100_P27523 Cluster: Chlorophyll a-b binding protein of LHCII type III, chloroplast precursor; n=1; Hordeum vulgare|Rep: Chlorophyll a-b binding protein of LHCII type III, chloroplast precursor - Hordeum vulgare (Barley), partial (49%)
	GPB26526	BI960108	3	1	21	191	211	UGCGGCCGCUGAUGUCGACGC	ACGCCGACGGCGACGGCUGCG
	GPB26526	TC184457	3	2	21	279	298	GCGGCCGCUGAUGUCGACGC	CCCCGGCGACUACGGCUGGG	homologue to UniRef100_P27523 Cluster: Chlorophyll a-b binding protein of LHCII type III, chloroplast precursor; n=1; Hordeum vulgare|Rep: Chlorophyll a-b binding protein of LHCII type III, chloroplast precursor - Hordeum vulgare (Barley), partial (68%)
	GPB26526	BF267365	3	2	21	261	280	GCGGCCGCUGAUGUCGACGC	CCCCGGCGACUACGGCUGGG	homologue to UniRef100_P27523 Cluster: Chlorophyll a-b binding protein of LHCII type III, chloroplast precursor; n=1; Hordeum vulgare|Rep: Chlorophyll a-b binding protein of LHCII type III, chloroplast precursor - Hordeum vulgare (Barley), partial (46%)
	GPB26526	TC184729	3	2	21	181	200	GCGGCCGCUGAUGUCGACGC	CGCCGGGAGCUGCAGCUGCG	similar to UniRef100_A7QLT5 Cluster: Chromosome chr18 scaffold_121, whole genome shotgun sequence; n=1; Vitis vinifera|Rep: Chromosome chr18 scaffold_121, whole genome shotgun sequence - Vitis vinifera (Grape), partial (48%)
	GPB26526	TC160503	3	1	21	123	143	UGCGGCCGCUGAUGUCGACGC	ACGCCGGCGGCAACAGCGGCG	similar to UniRef100_P49964 Cluster: Signal recognition particle 19 kDa protein; n=2; Oryza sativa Japonica Group|Rep: Signal recognition particle 19 kDa protein - Oryza sativa subsp. japonica (Rice), partial (87%)
	GPB26526	BI957121	3	2	21	284	303	GCGGCCGCUGAUGUCGACGC	CCCCGGCGACUACGGCUGGG	similar to UniRef100_Q40185 Cluster: Light-harvesting chlorophyll a/b protein precursor; n=1; Lemna gibba|Rep: Light-harvesting chlorophyll a/b protein precursor - Lemna gibba (Swollen duckweed), partial (47%)
	GPB26526	TC174038	3	2	21	271	290	GCGGCCGCUGAUGUCGACGC	CCCCGGCGACUACGGCUGGG	UniRef100_P27523 Cluster: Chlorophyll a-b binding protein of LHCII type III, chloroplast precursor; n=1; Hordeum vulgare|Rep: Chlorophyll a-b binding protein of LHCII type III, chloroplast precursor - Hordeum vulgare (Barley), partial (69%)
	GPB26526	BE231060	3	2	21	279	298	GCGGCCGCUGAUGUCGACGC	CCCCGGCGACUACGGCUGGG	homologue to UniRef100_P27523 Cluster: Chlorophyll a-b binding protein of LHCII type III, chloroplast precursor; n=1; Hordeum vulgare|Rep: Chlorophyll a-b binding protein of LHCII type III, chloroplast precursor - Hordeum vulgare (Barley), partial (63%)
	GPB26526	TC188253	3	2	21	268	287	GCGGCCGCUGAUGUCGACGC	CCCCGGCGACUACGGCUGGG	homologue to UniRef100_P27523 Cluster: Chlorophyll a-b binding protein of LHCII type III, chloroplast precursor; n=1; Hordeum vulgare|Rep: Chlorophyll a-b binding protein of LHCII type III, chloroplast precursor - Hordeum vulgare (Barley), partial (67%)
	GPB26526	BI954180	3	2	21	260	279	GCGGCCGCUGAUGUCGACGC	CCCCGGCGACUACGGCUGGG	homologue to UniRef100_P27523 Cluster: Chlorophyll a-b binding protein of LHCII type III, chloroplast precursor; n=1; Hordeum vulgare|Rep: Chlorophyll a-b binding protein of LHCII type III, chloroplast precursor - Hordeum vulgare (Barley), partial (42%)
	GPB26526	TC167879	3	1	21	166	186	UGCGGCCGCUGAUGUCGACGC	ACGCCGGCGGCAACAGCGGCG	similar to UniRef100_P49964 Cluster: Signal recognition particle 19 kDa protein; n=2; Oryza sativa Japonica Group|Rep: Signal recognition particle 19 kDa protein - Oryza sativa subsp. japonica (Rice), partial (87%)
	GPB26526	TC189191	3	2	21	208	227	GCGGCCGCUGAUGUCGACGC	CGACGGCGACUACGGCGGCG	similar to UniRef100_Q77IW3 Cluster: ORF91; n=3; Nucleopolyhedrovirus|Rep: ORF91 - Helicoverpa zea SNPV, partial (18%)
	GPB26526	BI956110	3	2	21	250	269	GCGGCCGCUGAUGUCGACGC	CCCCGGCGACUACGGCUGGG	homologue to UniRef100_P27523 Cluster: Chlorophyll a-b binding protein of LHCII type III, chloroplast precursor; n=1; Hordeum vulgare|Rep: Chlorophyll a-b binding protein of LHCII type III, chloroplast precursor - Hordeum vulgare (Barley), partial (56%)
	GPB26526	BF626773	3	1	21	221	241	UGCGGCCGCUGAUGUCGACGC	GUGACGGCAACUACAGCUGCG
	GPB26526	BU995308	3	2	21	371	390	GCGGCCGCUGAUGUCGACGC	CGCCGUCGCCUACAGCUGCC
	GPB320	TC189593	3	1	20	297	316	ACCACUUGGGCUGCACUUUG	UGUUGAUCUCGAUGUGAAAC	similar to UniRef100_Q67TZ4 Cluster: Calmodulin-like protein; n=1; Oryza sativa Japonica Group|Rep: Calmodulin-like protein - Oryza sativa subsp. japonica (Rice), partial (23%)
	GPB320	TC166120	3	1	20	330	349	ACCACUUGGGCUGCACUUUG	UGUUGAUCUCGAUGUGAAAC	similar to UniRef100_A6YH14 Cluster: Inositol 1,3,4,5,6-pentakisphosphate 2-kinase; n=2; Zea mays|Rep: Inositol 1,3,4,5,6-pentakisphosphate 2-kinase - Zea mays (Maize), partial (31%)
	GPB320	TC168601	3	1	20	1115	1134	ACCACUUGGGCUGCACUUUG	CGGUGACCCCGGCGUGGAAC	similar to UniRef100_Q40588 Cluster: L-ascorbate oxidase precursor; n=1; Nicotiana tabacum|Rep: L-ascorbate oxidase precursor - Nicotiana tabacum (Common tobacco), partial (75%)
	GPB320	CX627988	3	1	20	43	62	ACCACUUGGGCUGCACUUUG	UGAUGCACCUGACGUGGAAC
	GPB320	TC188932	3	1	20	208	227	ACCACUUGGGCUGCACUUUG	UGAUGAAGCCGAUGUGGAAC	homologue to UniRef100_A2YRD6 Cluster: DNA-directed RNA polymerase; n=1; Oryza sativa Indica Group|Rep: DNA-directed RNA polymerase - Oryza sativa subsp. indica (Rice), partial (6%)
	GPB320	BG299410	3	1	20	520	539	ACCACUUGGGCUGCACUUUG	UGGGGAACCUGACCUGAAAC	similar to UniRef100_A7P1K0 Cluster: Chromosome chr19 scaffold_4, whole genome shotgun sequence; n=1; Vitis vinifera|Rep: Chromosome chr19 scaffold_4, whole genome shotgun sequence - Vitis vinifera (Grape), partial (32%)
	P45NP187203	TC175738	3	1	21	343	363	UUUACGGCGCCAGCUUGCUGG	AAAUGUCGUCGUCGAGCGGCC	similar to UniRef100_Q0E231 Cluster: Os02g0276200 protein; n=1; Oryza sativa Japonica Group|Rep: Os02g0276200 protein - Oryza sativa subsp. japonica (Rice), partial (72%)
	GPB373	TC170537	2	1	21	1068	1089	UAGGUAUAAUGAA-CAGCGAGU	AUCCAUAUUACUUUGUCGCUCA	similar to UniRef100_Q7XD75 Cluster: Expressed protein; n=3; Oryza sativa|Rep: Expressed protein - Oryza sativa subsp. japonica (Rice), partial (62%)
	GPB373	BU970053	2.5	1	21	365	385	UAGGUAUAAUGAACAGCGAGU	AUCCAUAUUAAUUGUCGCUGA
	GPB373	TC164733	2.5	1	21	507	527	UAGGUAUAAUGAACAGCGAGU	AUCCAUAUUACUUAUCACUCA
	GPB373	BI946947	3	2	21	281	300	AGGUAUAAUGAACAGCGAGU	CUCAUAUUAAUUGUCGUUCA	homologue to UniRef100_Q6P3P9 Cluster: Smg-7 homolog nonsense mediated mRNA decay factor; n=1; Xenopus tropicalis|Rep: Smg-7, partial (1%)
	P45NP20958	BQ760454	3	5	24	89	108	GGUAUGGGCUAGAUGGACUA	UCAUACCCACUCUACCUGGU	similar to UniRef100_Q43210 Cluster: Phenylalanine ammonia-lyase; n=1; Triticum aestivum|Rep: Phenylalanine ammonia-lyase - Triticum aestivum (Wheat), partial (12%)
	P45NP20958	AJ466010	3	3	24	272	293	UGGGUAUGGGCUAGAUGGACUA	GCACAGACUCGAUCUACCUGAU	similar to UniRef100_Q0J382 Cluster: Os09g0248900 protein; n=1; Oryza sativa Japonica Group|Rep: Os09g0248900 protein - Oryza sativa subsp. japonica (Rice), partial (8%)
	P45NP20958	BI948005	3	3	24	183	204	UGGGUAUGGGCUAGAUGGACUA	GCACAGACUCGAUCUACCUGAU	similar to UniRef100_Q0J382 Cluster: Os09g0248900 protein; n=1; Oryza sativa Japonica Group|Rep: Os09g0248900 protein - Oryza sativa subsp. japonica (Rice), partial (30%)
	P45NP20958	TC159121	3	5	24	570	589	GGUAUGGGCUAGAUGGACUA	CCAUGCCCGAUUGAUUUGAU	weakly similar to UniRef100_A7PYX8 Cluster: Chromosome chr4 scaffold_39, whole genome shotgun sequence; n=1; Vitis vinifera|Rep: Chromosome chr4 scaffold_39, whole genome shotgun sequence - Vitis vinifera (Grape), partial (28%)
	P45NP15484	DN159582	1.5	1	22	164	185	UAUGGUUUUAUUGUUUAGGUUU	AUACCAAAAUAACCAAUCCAGA
	P45NP15484	BF262000	2.5	3	22	507	526	UGGUUUUAUUGUUUAGGUUU	ACUAGAAUUACAGAUCCAAA	weakly similar to UniRef100_A7QJF9 Cluster: Chromosome chr8 scaffold_106, whole genome shotgun sequence; n=1; Vitis vinifera|Rep: Chromosome chr8 scaffold_106, whole genome shotgun sequence - Vitis vinifera (Grape), partial (21%)
	P45NP15484	BG368800	2.5	3	22	286	305	UGGUUUUAUUGUUUAGGUUU	UCCAAAAUGCCAAAUCCAAA	similar to UniRef100_A7QKT5 Cluster: Chromosome undetermined scaffold_114, whole genome shotgun sequence; n=1; Vitis vinifera|Rep: Chromosome undetermined scaffold_114, whole genome shotgun sequence - Vitis vinifera (Grape), partial (11%)
	P45NP15484	BY871355	2.5	3	22	65	84	UGGUUUUAUUGUUUAGGUUU	ACCAAACCAACAAAUUCAAA	similar to UniRef100_Q3YG47 Cluster: Envelope glycoprotein; n=1; Human immunodeficiency virus 1|Rep: Envelope glycoprotein - Human immunodeficiency virus 1, partial (7%)
	P45NP15484	BE420973	2.5	4	22	981	1000	GGUUUUAUUGUU-UAGGUUU	CCAGAAUAACAACAUCCAAA
	P45NP15484	AV915226	3	3	22	208	227	UGGUUUUAUUGUUUAGGUUU	ACCAAAAUGACCUAUUCAAA	similar to UniRef100_Q10A81 Cluster: Expressed protein; n=3; Oryza sativa Japonica Group|Rep: Expressed protein - Oryza sativa subsp. japonica (Rice), partial (13%)
	P45NP15484	TC174665	3	2	22	899	919	AUGGUUUUAUUGUUUAGGUUU	UACCAAGAAAACUAAUUCAAA	similar to UniRef100_A7R3P8 Cluster: Chromosome undetermined scaffold_553, whole genome shotgun sequence; n=1; Vitis vinifera|Rep: Chromosome undetermined scaffold_553, whole genome shotgun sequence - Vitis vinifera (Grape), partial (77%)
	P45NP15484	TC165410	3	2	22	324	344	AUGGUUUUAUUGUUUAGGUUU	UACCAAGAAAACUAAUUCAAA	similar to UniRef100_A7R3P8 Cluster: Chromosome undetermined scaffold_553, whole genome shotgun sequence; n=1; Vitis vinifera|Rep: Chromosome undetermined scaffold_553, whole genome shotgun sequence - Vitis vinifera (Grape), partial (43%)
	P45NP15484	AV943647	3	1	22	185	206	UAUGGUUUUAUUGUUUAGGUUU	AGACCAAACUAACAAAUCUGAA	homologue to UniRef100_Q6ESB6 Cluster: Seed maturation-like protein; n=1; Oryza sativa Japonica Group|Rep: Seed maturation-like protein - Oryza sativa subsp. japonica (Rice), partial (20%)
	P45NP15484	TC167356	3	3	22	1206	1225	UGGUUUUAUUGUUUAGGUUU	ACCAAAAUACCAAAUCAAAG	homologue to UniRef100_Q56TP9 Cluster: Beta-expansin TaEXPB3; n=1; Triticum aestivum|Rep: Beta-expansin TaEXPB3 - Triticum aestivum (Wheat), partial (97%)
	P45NP15484	TC168414	3	3	22	1686	1705	UGGUUUUAUUGUUUAGGUUU	ACCAAAUUAGCUAAUCCAGA
	P45NP15484	TC169248	3	2	22	139	159	AUGGUUUUAUUGUUUAGGUUU	UGCCAAAAUGAAAGGUCCAAA
	P45NP15484	TC164277	3	3	22	1024	1042	UGGUUUUAUUGUUUAGGUUU	AUCAAAGUA-CAAAUCCAAA	weakly similar to UniRef100_A8MR91 Cluster: Uncharacterized protein At3g45870.2; n=1; Arabidopsis thaliana|Rep: Uncharacterized protein At3g45870.2 - Arabidopsis thaliana (Mouse-ear cress), partial (53%)
	P45NP15484	TC154710	3	3	22	591	610	UGGUUUUAUUGUUUAGGUUU	AACAGAGGAACAAAUCCAAA	similar to UniRef100_A7PWD0 Cluster: Chromosome chr8 scaffold_34, whole genome shotgun sequence; n=1; Vitis vinifera|Rep: Chromosome chr8 scaffold_34, whole genome shotgun sequence - Vitis vinifera (Grape), partial (61%)
	P45NP15484	BG309264	3	2	22	158	178	AUGGUUUUAUUGUUUAGGUUU	UACAAAAAUACCACAUCCAAA	UniRef100_UPI00004DC4B7 Cluster: Cadherin-related tumor suppressor homolog precursor (Protein fat homolog).; n=1; Xenopus, partial (0%)
	P45NP15484	TC193660	3	3	22	114	133	UGGUUUUAUUGUUUAGGUUU	ACUGAAGUAAUGAAUCUAAA
	GPB37150	BI957620	3	2	21	239	258	AAUCAGUUUAGUUAGUGGAU	UGAGUCAGAUCCAUCACUUA	similar to UniRef100_A7PVV6 Cluster: Chromosome chr8 scaffold_34, whole genome shotgun sequence; n=1; Vitis vinifera|Rep: Chromosome chr8 scaffold_34, whole genome shotgun sequence - Vitis vinifera (Grape), partial (51%)
	GPA47901	TC160872	2.5	2	21	69	88	GUGGUUAAACGAUGUUUAAU	CACAAAUUUGCUACAAGUUC
	GPA47901	TC156358	3	2	21	840	859	GUGGUUAAACGAUGUUUAAU	GUCCAGUUUGUUACAAAUUA
	GPA42571	TC186500	2.5	5	24	447	466	GGGCGCGCCGGUAGUAGCGC	CCUGCGCGGACAUCAUCGCC	similar to UniRef100_Q9FEQ8 Cluster: Peroxidase; n=1; Zea mays|Rep: Peroxidase - Zea mays (Maize), partial (90%)
	GPA42571	BF627499	3	5	24	85	104	GGGCGCGCCGGUAGUAGCGC	UCCGUGCGGCCGUCGUCGCA	homologue to UniRef100_A5JV93 Cluster: Chloroplast oxygen-evolving enhancer protein 1; n=1; Leymus chinensis|Rep: Chloroplast oxygen-evolving enhancer protein 1 - Leymus chinensis, partial (58%)
	GPA42571	TC168923	3	5	24	592	611	GGGCGCGCCGGUAGUAGCGC	CCUGCGCCGACAUCGUCGCG	similar to UniRef100_A7PJJ9 Cluster: Chromosome chr12 scaffold_18, whole genome shotgun sequence; n=1; Vitis vinifera|Rep: Chromosome chr12 scaffold_18, whole genome shotgun sequence - Vitis vinifera (Grape), partial (68%)
	GPA42571	TC191810	3	5	24	480	499	GGGCGCGCCGGUAGUAGCGC	CCUGCGCCGACAUCGUCGCG
	GPA42571	TC155430	3	5	24	987	1006	GGGCGCGCCGGUAGUAGCGC	CCCGCGUGCCCAUCAUCGUC	UniRef100_Q42450 Cluster: Ribulose bisphosphate carboxylase/oxygenase activase B, chloroplast precursor; n=1; Hordeum vulgare|Rep: Ribulose bisphosphate carboxylase/oxygenase activase B, chloroplast precursor - Hordeum vulgare (Barley), complete
	GPA42571	TC171736	3	5	24	160	179	GGGCGCGCCGGUAGUAGCGC	UCCGUGCGGCCGUCGUCGCA	homologue to UniRef100_A5JV93 Cluster: Chloroplast oxygen-evolving enhancer protein 1; n=1; Leymus chinensis|Rep: Chloroplast oxygen-evolving enhancer protein 1 - Leymus chinensis, partial (65%)
	GPA42571	TC165071	3	5	24	95	114	GGGCGCGCCGGUAGUAGCGC	UCCGUGCGGCCGUCGUCGCA	homologue to UniRef100_A5JV93 Cluster: Chloroplast oxygen-evolving enhancer protein 1; n=1; Leymus chinensis|Rep: Chloroplast oxygen-evolving enhancer protein 1 - Leymus chinensis, partial (65%)
	GPA42571	TC181136	3	5	24	448	467	GGGCGCGCCGGUAGUAGCGC	CCUGCGCGGACAUCGUCGCC
	GPA42571	BG309727	3	5	24	78	97	GGGCGCGCCGGUAGUAGCGC	UCCGUGCGGCCGUCGUCGCA	homologue to UniRef100_A5JV93 Cluster: Chloroplast oxygen-evolving enhancer protein 1; n=1; Leymus chinensis|Rep: Chloroplast oxygen-evolving enhancer protein 1 - Leymus chinensis, partial (48%)
	GPA42571	CK123165	3	5	24	177	196	GGGCGCGCCGGUAGUAGCGC	CCAGCGCGGACAACAUCGCG	homologue to UniRef100_Q0J1T4 Cluster: Os09g0414300 protein; n=1; Oryza sativa Japonica Group|Rep: Os09g0414300 protein - Oryza sativa subsp. japonica (Rice), partial (26%)
	GPA42571	TC158081	3	5	24	157	176	GGGCGCGCCGGUAGUAGCGC	CCCGCGAGGCCAUCACCGUG	weakly similar to UniRef100_Q9FPB2 Cluster: Late embryogenesis-abundant protein Lea14-A-like; n=1; Oryza sativa Japonica Group|Rep: Late embryogenesis-abundant protein Lea14-A-like - Oryza sativa subsp. japonica (Rice), partial (82%)
	GPA42571	TC188996	3	5	24	417	436	GGGCGCGCCGGUAGUAGCGC	UCCACGUGGCCCUCAUCGCG	homologue to UniRef100_P00871 Cluster: Ribulose bisphosphate carboxylase small chain PWS4.3, chloroplast precursor; n=1; Triticum aestivum|Rep: Ribulose bisphosphate carboxylase small chain PWS4.3, chloroplast precursor - Triticum aestivum (Wheat), partial (15%)
	GPA42571	BI956188	3	5	24	67	86	GGGCGCGCCGGUAGUAGCGC	UCCGUGCGGCCGUCGUCGCA	similar to UniRef100_A5JV93 Cluster: Chloroplast oxygen-evolving enhancer protein 1; n=1; Leymus chinensis|Rep: Chloroplast oxygen-evolving enhancer protein 1 - Leymus chinensis, partial (35%)
	GPA42571	BI951144	3	5	24	82	102	GGGC-GCGCCGGUAGUAGCGC	CUCGUCGCGGCCGUCAUCGCG
	GPA42571	TC179162	3	5	24	399	418	GGGCGCGCCGGUAGUAGCGC	CCUGCGCGGACAUCGUCGCC
	GPA42571	BI956810	3	3	24	252	273	UCGGGCGCGCCGGUAGUAGCGC	AGCGCGCGCGGCCGGCGUCGCG	similar to UniRef100_Q4T4D2 Cluster: Chromosome undetermined SCAF9708, whole genome shotgun sequence; n=1; Tetraodon nigroviridis|Rep: Chromosome undetermined SCAF9708, whole genome shotgun sequence - Tetraodon nigroviridis (Green puffer), partial (4%)
	GPA42571	TC194249	3	5	24	1049	1068	GGGCGCGCCGGUAGUAGCGC	UCCGUGCGGCCGUCGUCGCA	homologue to UniRef100_P27665 Cluster: Oxygen-evolving enhancer protein 1, chloroplast precursor; n=1; Triticum aestivum|Rep: Oxygen-evolving enhancer protein 1, chloroplast precursor - Triticum aestivum (Wheat), partial (21%)
	GPA42571	BI956117	3	5	24	75	94	GGGCGCGCCGGUAGUAGCGC	UCCGUGCGGCCGUCGUCGCA	homologue to UniRef100_A5JV93 Cluster: Chloroplast oxygen-evolving enhancer protein 1; n=1; Leymus chinensis|Rep: Chloroplast oxygen-evolving enhancer protein 1 - Leymus chinensis, partial (52%)
	GPA42571	TC157462	3	5	24	170	189	GGGCGCGCCGGUAGUAGCGC	CCCGCGAGGCCAUCACCGUG	weakly similar to UniRef100_Q9FPB2 Cluster: Late embryogenesis-abundant protein Lea14-A-like; n=1; Oryza sativa Japonica Group|Rep: Late embryogenesis-abundant protein Lea14-A-like - Oryza sativa subsp. japonica (Rice), partial (82%)
	GPA42571	TC165059	3	5	24	90	109	GGGCGCGCCGGUAGUAGCGC	UCCGUGCGGCCGUCGUCGCA	homologue to UniRef100_A5JV93 Cluster: Chloroplast oxygen-evolving enhancer protein 1; n=1; Leymus chinensis|Rep: Chloroplast oxygen-evolving enhancer protein 1 - Leymus chinensis, partial (82%)
	GPA42571	TC154955	3	5	24	106	125	GGGCGCGCCGGUAGUAGCGC	UCCGUGCGGCCGUCGUCGCA	homologue to UniRef100_A5JV93 Cluster: Chloroplast oxygen-evolving enhancer protein 1; n=1; Leymus chinensis|Rep: Chloroplast oxygen-evolving enhancer protein 1 - Leymus chinensis, partial (74%)
	GPA42571	BI954693	3	5	24	60	79	GGGCGCGCCGGUAGUAGCGC	UCCGUGCGGCCGUCGUCGCA	homologue to UniRef100_A5JV93 Cluster: Chloroplast oxygen-evolving enhancer protein 1; n=1; Leymus chinensis|Rep: Chloroplast oxygen-evolving enhancer protein 1 - Leymus chinensis, partial (14%)
	GPA42571	TC170513	3	5	24	440	459	GGGCGCGCCGGUAGUAGCGC	CCUGCGCGGACGUCAUCGCC
	GPA42571	TC164053	3	5	24	509	528	GGGCGCGCCGGUAGUAGCGC	CCUGCGCUGACAUCGUCGCG	weakly similar to UniRef100_A7NWA1 Cluster: Chromosome chr5 scaffold_2, whole genome shotgun sequence; n=1; Vitis vinifera|Rep: Chromosome chr5 scaffold_2, whole genome shotgun sequence - Vitis vinifera (Grape), partial (52%)
	GPA42571	TC192455	3	5	24	340	359	GGGCGCGCCGGUAGUAGCGC	UCCGUGCGGCCGUCGUCGCA	similar to UniRef100_A5JV93 Cluster: Chloroplast oxygen-evolving enhancer protein 1; n=1; Leymus chinensis|Rep: Chloroplast oxygen-evolving enhancer protein 1 - Leymus chinensis, partial (31%)
	GPA42571	TC175396	3	5	24	131	151	GGGC-GCGCCGGUAGUAGCGC	CUCGUCGCGGCCGUCAUCGCG	similar to UniRef100_Q0JCD0 Cluster: Os04g0479200 protein; n=1; Oryza sativa Japonica Group|Rep: Os04g0479200 protein - Oryza sativa subsp. japonica (Rice), partial (5%)
	GPA42571	TC165888	3	5	24	96	115	GGGCGCGCCGGUAGUAGCGC	UCCGUGCGGCCGUCGUCGCA	homologue to UniRef100_A5JV93 Cluster: Chloroplast oxygen-evolving enhancer protein 1; n=1; Leymus chinensis|Rep: Chloroplast oxygen-evolving enhancer protein 1 - Leymus chinensis, partial (65%)
	GPA42571	BE603095	3	5	24	99	119	GGGC-GCGCCGGUAGUAGCGC	CUCGUCGCGGCCGUCAUCGCG
	GPA42571	TC173612	3	5	24	144	163	GGGCGCGCCGGUAGUAGCGC	UCCGUGCGGCCGUCGUCGCA	homologue to UniRef100_A5JV93 Cluster: Chloroplast oxygen-evolving enhancer protein 1; n=1; Leymus chinensis|Rep: Chloroplast oxygen-evolving enhancer protein 1 - Leymus chinensis, partial (61%)
	GPA42571	CK124503	3	5	24	161	180	GGGCGCGCCGGUAGUAGCGC	CCUGCGCCGACAUCGUCGCG	similar to UniRef100_Q0IMX5 Cluster: Os12g0530100 protein; n=2; Oryza sativa Japonica Group|Rep: Os12g0530100 protein - Oryza, partial (65%)
	GPA42571	TC180514	3	5	24	157	176	GGGCGCGCCGGUAGUAGCGC	UCCGUGCGGCCGUCGUCGCA	homologue to UniRef100_A5JV93 Cluster: Chloroplast oxygen-evolving enhancer protein 1; n=1; Leymus chinensis|Rep: Chloroplast oxygen-evolving enhancer protein 1 - Leymus chinensis, complete
	GPA42571	TC171155	3	5	24	103	122	GGGCGCGCCGGUAGUAGCGC	UCCGUGCGGCCGUCGUCGCA	homologue to UniRef100_A5JV93 Cluster: Chloroplast oxygen-evolving enhancer protein 1; n=1; Leymus chinensis|Rep: Chloroplast oxygen-evolving enhancer protein 1 - Leymus chinensis, partial (52%)
	GPA42571	TC163981	3	5	24	244	263	GGGCGCGCCGGUAGUAGCGC	CCCGCGCCACCGUCGUCGCG	similar to UniRef100_A7Q2U8 Cluster: Chromosome chr12 scaffold_47, whole genome shotgun sequence; n=1; Vitis vinifera|Rep: Chromosome chr12 scaffold_47, whole genome shotgun sequence - Vitis vinifera (Grape), partial (73%)
	GPA42571	TC192205	3	5	24	295	314	GGGCGCGCCGGUAGUAGCGC	UCCGUGCGGCCGUCGUCGCA	homologue to UniRef100_A5JV93 Cluster: Chloroplast oxygen-evolving enhancer protein 1; n=1; Leymus chinensis|Rep: Chloroplast oxygen-evolving enhancer protein 1 - Leymus chinensis, partial (30%)
	GPA42571	BI958929	3	3	24	358	379	UCGGGCGCGCCGGUAGUAGCGC	AGCGCGCGCGGCCGGCGUCGCG
	GPA18850	TC160824	3	1	20	1816	1835	ACUAGUCUAUUAACAUCAGA	UGAUCUGUUUAUUGUAGUCU	similar to UniRef100_Q2QWE6 Cluster: Expressed protein; n=1; Oryza sativa Japonica Group|Rep: Expressed protein - Oryza sativa subsp. japonica (Rice), complete
	GPA14470	CA000096	3	2	21	478	497	GGGAGGCUGGUAUGAAUCAA	CACAUCGACCAUACUUGGUU
